# Supplementary material for: Spatial patterns of cattle densities across the Brazilian Amazon revealed by very high-resolution satellite imagery
Source: Commun Sustain. 2026 Jun 16;1(1):98. doi: 10.1038/s44458-026-00082-2 (PMC13271885; doi:10.1038/s44458-026-00082-2)
Supplement: Supplementary file 4 — Supplementary Data S2 [file 44458_2026_82_MOESM4_ESM.xlsx]

## Sheet: Sheet1
Table S1: Comparison of data from Instituto de Dedesa Agropecuaria e Florestal (IDAF) of Acre and survey data and animals on satellite images for five different images in the state of Acre in 2021 and 2022, includng different sensors and month of image capture. The correspondng propety ids (from the envrionmental rural registry CAR) are listed if matched to the IDAF placemark or survey placemark.…
Sesor-Month of image	Municipality	Data Source	Farm	Latitude	Longitude	Date	#cattle filed observation	#cattle in image	Detection rate	Corresponding CAR Id
Maxar_june	Placido de Castro	IDAF	FARM1	-10.2416	-67.2201	2022-06-21	45	45	1	IDAF placemark
Maxar_june	Placido de Castro	IDAF	FARM2	-10.2475	-67.2022	2022-06-21	31	27	0.870968	AC-1200385-C0806DBFA06F4149A53A73016EB40134
Maxar_june	Placido de Castro	IDAF	FARM3	-10.2457	-67.2006	2022-06-21	32	14	0.4375	AC-1200385-056570FA1E844F249EB1EDFC7920D3F0
Maxar_june	Placido de Castro	IDAF	FARM4	-10.2483	-67.1985	2022-06-21	66	46	0.69697	IDAF placemark
Maxar_june	Placido de Castro	IDAF	FARM5	-10.2698	-67.1892	2022-06-21	100	92	0.92	AC-1200385-1DC5A2851EEF4C439DDABE990A3C6082, AC-1200385-4C72D1BA86894ED2B0CC63BB1A27400C
Maxar_june	Placido de Castro	IDAF	FARM6	-10.2544	-67.1842	2022-06-21	28	32	1.14286	AC-1200385-FFDA0A56DDA9476A8FFA5A76C49FABEC
Maxar_june	Placido de Castro	IDAF	FARM7	-10.2678	-67.2046	2022-06-22	90	67	0.744444	AC-1200385-F5BDC685557043509655EEEB6F4DD328
Maxar_june	Placido de Castro	IDAF	FARM8	-10.2809	-67.2019	2022-06-21	21	21	1	AC-1200385-F24396048CEE465BB1A656EFBD762196, AC-1200385-3CC3E72BB57E4B3FA42728057FADA1D9
Maxar_june	Placido de Castro	IDAF	FARM9	-10.2776	-67.2146	2022-06-21	26	18	0.692308	AC-1200385-E59467A14F4B43B187BD1D2D6E29033F,AC-1200385-4D81976C78F64E2FB791BE57D16FF6B8
Maxar_june	Placido de Castro	IDAF	FARM10	-10.274	-67.2114	2022-06-21	34	26	0.764706	AC-1200385-4616EB70B2FE4F42B058E9D31F5FBAB6, AC-1200385-E73756DDE1194E5DA8CB9AB2A7E94ABA
Average Maxar_june									0.826975
Maxar_august	Acrelandia	IDAF	FARM11	-10.1016	-66.9955	2022-08-01	141	92	0.652482	AC-1200013-CED06214F3954E9AA18B4AA8CEF05756
Maxar_august	Acrelandia	IDAF	FARM12	-10.1079	-67.0021	2022-08-01	60	35	0.583333	AC-1200013-7FB913CC78EA483E8FF47CC46AD16CA6
Maxar_august	Acrelandia	IDAF	FARM13	-10.1033	-67.0022	2022-08-01	102	52	0.509804	AC-1200013-C3D4F24F3AA4498A800BAEFB55D5C32A
Maxar_august	Acrelandia	IDAF	FARM14	-10.109	-66.9735	2022-08-01	44	29	0.659091	AC-1200013-2C50C44783BF4CF4BA9DE7384FB72618,
Maxar_august	Acrelandia	IDAF	FARM15	-10.1066	-66.9672	2022-08-01	80	52	0.65	AC-1200013-2C50C44783BF4CF4BA9DE7384FB72618
Maxar_august	Acrelandia	IDAF	FARM16	-10.109	-66.9691	2022-08-01	92	71	0.771739	AC-1200013-538A636F9EB547908B72EA0A5738635D,AC-1200013-D320502A58D44F08A68435F05590421D
Maxar_august	Acrelandia	IDAF	FARM17	-10.1079	-66.9608	2022-08-01	73	39	0.534247	AC-1200013-1FCF759F388243DEB31F54C529E16DD5,AC-1200013-387E7B5A0E3C4021989FEFEA57A3C89F
Maxar_august	Acrelandia	IDAF	FARM18	-10.1385	-66.9524	2022-08-01	49	67	1.36735	AC-1200013-C9BD1F0FA1754895B3756F82D6C1A984
Maxar_august	Acrelandia	IDAF	FARM19	-10.109	-66.9784	2022-08-01	73	37	0.506849	AC-1200013-0D9A10CA53B24395A7DE099A0B2F5064
Average Maxar_august									0.692766
airbus_november	Bujari	IDAF	FARM20	-9.70703	-68.1519	2022-11-27	132	131	0.992424	AC-1200138-0BC4F4AEBCB54DCD9200B22786997A5A
airbus_november	Bujari	IDAF	FARM21	-9.70172	-68.1592	2022-11-27	18	12	0.666667	AC-1200138-6270476330D1450697D12FF160459CEC
Averge airbus_november									0.829545
Maxar_may	Brasiléia	survey	SURVEY1	-10.9653	-68.8709	2021-05-28	150	95	0.633333	AC-1200104-EBDA852DCDA245B997A9BF1CE31A3AAE
Maxar_may	Brasiléia	survey	SURVEY2	-10.9653	-68.8709	2021-05-28	30	23	0.766667	survey
Maxar_june	Xapuri	survey	SURVEY3	-10.8162	-68.3148	2021-05-10	29	27	0.931034	AC-1200708-7ECD0AF404954474B8A2E32A90939180
Average Maxar_may									0.777011
Airbus_august	Brasiléia	survey	SURVEY4	-10.8125	-69.2803	2022-08-26	82	61	0.743902	AC-1200104-4AE7EFADF4894350A143FBD093F3E3FC
Airbus_august	Brasiléia	survey	SURVEY5	-10.816	-69.2696	2022-08-27	100	72	0.72	AC-1200104-987845CC850747AB87E2A49F7FAC203A
Airbus_august	Brasiléia	survey	SURVEY6	-10.8142	-69.28	2022-08-28	120	111	0.925	AC-1200104-97F8A140803C4712ADF49BEC9E7BBB62
Airbus_august	Brasiléia	survey	SURVEY7	-10.8176	-69.2522	2022-08-29	57	41	0.719298	AC-1200104-0A0B4800F1FE4DE0AF338BE0377E9F4D
Airbus_august	Brasiléia	survey	SURVEY8	-10.8122	-69.2736	2022-08-30	250	212	0.848	survey
Averge Airbus_august									0.79124
TOTAL SUM							2155	1647
TOTAL AVERAGE DETECTION RATE									0.774
TOTAL AVERAGE DETECTION PERCENTAGE									77.4
