# Supplementary material for: Spatial patterns of cattle densities across the Brazilian Amazon revealed by very high-resolution satellite imagery
Source: Commun Sustain. 2026 Jun 16;1(1):98. doi: 10.1038/s44458-026-00082-2 (PMC13271885; doi:10.1038/s44458-026-00082-2)
Supplement: Supplementary file 5 — Supplementary Data S1 [file 44458_2026_82_MOESM5_ESM.xlsx]

## Sheet: Sheet1
Table S2: 170 VHR satellite images from 56 municipalities in the states of Acre, Amazonas, Pará, and Rondônia, covering a total of 12’260 km² (71 km² on average). The image geometries and assigned dates are also visible in the Google Earth Project.
Id	Name	Sensor	Image_date	Area_km2	State	Municipality_code	geometry
AC_1200013_1	airbus_7_11_2019	airbus	2019-07-11	24.92	AC	1200013	POLYGON Z ((-67.00534 -10.091 0, -66.94502 -10.091 0, -66.94502 -10.05796 0, -67.00534 -10.05796 0, -67.00534 -10.091 0))
AC_1200013_2	airbus_5_17_2020	airbus	2020-05-17	28.75	AC	1200013	POLYGON Z ((-67.07003 -10.13086 0, -67.0231 -10.13086 0, -67.0231 -10.08188 0, -67.07003 -10.08188 0, -67.07003 -10.13086 0))
AC_1200013_3	maxar_7_21_2020	maxar	2020-07-21	12.74	AC	1200013	POLYGON Z ((-66.79675 -9.914934 0, -66.7754 -9.914934 0, -66.7754 -9.867203 0, -66.79675 -9.867203 0, -66.79675 -9.914934 0))
AC_1200013_4	airbus_7_11_2019	airbus	2019-07-11	34.38	AC	1200013	POLYGON Z ((-67.16284 -9.808702 0, -67.11634 -9.808702 0, -67.11634 -9.749515 0, -67.16284 -9.749515 0, -67.16284 -9.808702 0))
AC_1200013_5	airbus_7_11_2019	airbus	2019-07-11	37.72	AC	1200013	POLYGON Z ((-67.06312 -10.00262 0, -67.02224 -10.00262 0, -67.02224 -9.9288 0, -67.06312 -9.9288 0, -67.06312 -10.00262 0))
AC_1200013_6	airbus_7_11_2019	airbus	2019-07-11	91.59	AC	1200013	POLYGON Z ((-67.02216 -10.05629 0, -66.94571 -10.05629 0, -66.94571 -9.96046 0, -67.02216 -9.96046 0, -67.02216 -10.05629 0))
AC_1200054_1	airbus_4_8_2019	airbus	2019-04-08	52.64	AC	1200054	POLYGON Z ((-69.53927 -10.88376 0, -69.45029 -10.88376 0, -69.45029 -10.83657 0, -69.53927 -10.83657 0, -69.53927 -10.88376 0))
AC_1200054_2	airbus_4_8_2019	airbus	2019-04-08	28.58	AC	1200054	POLYGON Z ((-69.65562 -10.89351 0, -69.57373 -10.89351 0, -69.57373 -10.86568 0, -69.65562 -10.86568 0, -69.65562 -10.89351 0))
AC_1200054_3	airbus_4_8_2019	airbus	2019-04-08	43.71	AC	1200054	POLYGON Z ((-69.66306 -10.94121 0, -69.56846 -10.94121 0, -69.56846 -10.90436 0, -69.66306 -10.90436 0, -69.66306 -10.94121 0))
AC_1200104_1	maxar_7_20_2018	maxar	2018-07-20	84.99	AC	1200104	POLYGON Z ((-69.00459 -10.98663 0, -68.95751 -10.98663 0, -68.95751 -10.84266 0, -69.00459 -10.84266 0, -69.00459 -10.98663 0))
AC_1200104_2	maxar_8_16_2019	maxar	2019-08-16	73.14	AC	1200104	POLYGON Z ((-68.92116 -10.94144 0, -68.80922 -10.94144 0, -68.80922 -10.88934 0, -68.92116 -10.88934 0, -68.92116 -10.94144 0))
AC_1200104_3	airbus_5_17_2020	airbus	2020-05-17	14.82	AC	1200104	POLYGON Z ((-68.95344 -10.85963 0, -68.9273 -10.85963 0, -68.9273 -10.8144 0, -68.95344 -10.8144 0, -68.95344 -10.85963 0))
AC_1200138_1	maxar_6_21_2018	maxar	2018-06-21	32.48	AC	1200138	POLYGON Z ((-67.99936 -9.696599 0, -67.94411 -9.696599 0, -67.94411 -9.649535 0, -67.99936 -9.649535 0, -67.99936 -9.696599 0))
AC_1200138_2	maxar_6_21_2018	maxar	2018-06-21	7	AC	1200138	POLYGON Z ((-67.91501 -9.807645 0, -67.90149 -9.807645 0, -67.90149 -9.766179 0, -67.91501 -9.766179 0, -67.91501 -9.807645 0))
AC_1200138_3	maxar_7_2_2019	maxar	2019-07-02	19.47	AC	1200138	POLYGON Z ((-68.01707 -9.792125 0, -67.97803 -9.792125 0, -67.97803 -9.752201 0, -68.01707 -9.752201 0, -68.01707 -9.792125 0))
AC_1200138_4	airbus_5_17_2020	airbus	2020-05-17	36.79	AC	1200138	POLYGON Z ((-68.1666 -9.726252 0, -68.12011 -9.726252 0, -68.12011 -9.662904 0, -68.1666 -9.662904 0, -68.1666 -9.726252 0))
AC_1200138_5	maxar_7_2_2021	maxar	2021-07-02	29.22	AC	1200138	POLYGON Z ((-67.93516 -9.842954 0, -67.83888 -9.842954 0, -67.83888 -9.818661 0, -67.93516 -9.818661 0, -67.93516 -9.842954 0))
AC_1200138_6	maxar_8_25_2017	maxar	2017-08-25	124.4	AC	1200138	POLYGON Z ((-68.43914 -9.701379 0, -68.3332 -9.701379 0, -68.3332 -9.607351 0, -68.43914 -9.607351 0, -68.43914 -9.701379 0))
AC_1200179_1	maxar_5_16_2021	maxar	2021-05-16	52.48	AC	1200179	POLYGON Z ((-67.83579 -10.35085 0, -67.76487 -10.35085 0, -67.76487 -10.29172 0, -67.83579 -10.29172 0, -67.83579 -10.35085 0))
AC_1200179_2	maxar_5_18_2021	maxar	2021-05-18	53.69	AC	1200179	POLYGON Z ((-67.8407 -10.64713 0, -67.70743 -10.64713 0, -67.70743 -10.61497 0, -67.8407 -10.61497 0, -67.8407 -10.64713 0))
AC_1200179_3	maxar_5_16_2021	maxar	2021-05-16	57.32	AC	1200179	POLYGON Z ((-67.70011 -10.55806 0, -67.62353 -10.55806 0, -67.62353 -10.4983 0, -67.70011 -10.4983 0, -67.70011 -10.55806 0))
AC_1200203_1	maxar_9_17_2019	maxar	2019-09-17	5.73	AC	1200203	POLYGON Z ((-72.79131 -7.558525 0, -72.75357 -7.558525 0, -72.75357 -7.546294 0, -72.79131 -7.546294 0, -72.79131 -7.558525 0))
AC_1200203_2	maxar_7_22_2019	maxar	2019-07-22	6.98	AC	1200203	POLYGON Z ((-72.88085 -7.523405 0, -72.83401 -7.523405 0, -72.83401 -7.511407 0, -72.88085 -7.511407 0, -72.88085 -7.523405 0))
AC_1200203_3	maxar_6_17_2020	maxar	2020-06-17	7.48	AC	1200203	POLYGON Z ((-72.62892 -7.580094 0, -72.60045 -7.580094 0, -72.60045 -7.558929 0, -72.62892 -7.558929 0, -72.62892 -7.580094 0))
AC_1200203_4	airbus_7_10_2017	airbus	2017-07-10	137.15	AC	1200203	POLYGON Z ((-72.4687 -7.76655 0, -72.32102 -7.76655 0, -72.32102 -7.69179 0, -72.4687 -7.69179 0, -72.4687 -7.76655 0))
AC_1200302_1	airbus_5_17_2019	airbus	2019-05-17	77.42	AC	1200302	POLYGON Z ((-70.35048 -8.081112 0, -70.25946 -8.081112 0, -70.25946 -8.012699 0, -70.35048 -8.012699 0, -70.35048 -8.081112 0))
AC_1200302_2	airbus_5_17_2019	airbus	2019-05-17	67.15	AC	1200302	POLYGON Z ((-70.30555 -8.199597 0, -70.25905 -8.199597 0, -70.25905 -8.08347 0, -70.30555 -8.08347 0, -70.30555 -8.199597 0))
AC_1200302_3	airbus_5_17_2019	airbus	2019-05-17	64.45	AC	1200302	POLYGON Z ((-70.25759 -8.193204 0, -70.21053 -8.193204 0, -70.21053 -8.083067 0, -70.25759 -8.083067 0, -70.25759 -8.193204 0))
AC_1200302_4	airbus_5_17_2019	airbus	2019-05-17	158.68	AC	1200302	POLYGON Z ((-70.44858 -8.30191 0, -70.3305 -8.30191 0, -70.3305 -8.193884 0, -70.44858 -8.193884 0, -70.44858 -8.30191 0))
AC_1200328_1	maxar_8_27_2018	maxar	2018-08-27	148.84	AC	1200328	POLYGON Z ((-71.96277 -9.296926 0, -71.83966 -9.296926 0, -71.83966 -9.199991 0, -71.96277 -9.199991 0, -71.96277 -9.296926 0))
AC_1200328_2	maxar_8_27_2018	maxar	2018-08-27	52.04	AC	1200328	POLYGON Z ((-71.9621 -9.180821 0, -71.92277 -9.180821 0, -71.92277 -9.0747 0, -71.9621 -9.0747 0, -71.9621 -9.180821 0))
AC_1200328_3	maxar_7_26_2018	maxar	2018-07-26	12.73	AC	1200328	POLYGON Z ((-71.88215 -9.447072 0, -71.86687 -9.447072 0, -71.86687 -9.380327 0, -71.88215 -9.380327 0, -71.88215 -9.447072 0))
AC_1200336_1	maxar_8_17_2019	maxar	2019-08-17	9.89	AC	1200336	POLYGON Z ((-72.9693 -7.633564 0, -72.95006 -7.633564 0, -72.95006 -7.592196 0, -72.9693 -7.592196 0, -72.9693 -7.633564 0))
AC_1200336_2	maxar_8_17_2019	maxar	2019-08-17	6	AC	1200336	POLYGON Z ((-72.969 -7.684262 0, -72.94413 -7.684262 0, -72.94413 -7.664847 0, -72.969 -7.664847 0, -72.969 -7.684262 0))
AC_1200336_3	maxar_6_11_2021	maxar	2021-06-11	5.35	AC	1200336	POLYGON Z ((-72.88768 -7.670227 0, -72.86491 -7.670227 0, -72.86491 -7.651322 0, -72.88768 -7.651322 0, -72.88768 -7.670227 0))
AC_1200336_4	maxar_7_29_2017	maxar	2017-07-29	102.39	AC	1200336	POLYGON Z ((-73.05958 -7.665017 0, -72.97467 -7.665017 0, -72.97467 -7.567927 0, -73.05958 -7.567927 0, -73.05958 -7.665017 0))
AC_1200344_1	maxar_6_12_2019	maxar	2019-06-12	84.67	AC	1200344	POLYGON Z ((-69.25513 -8.929822 0, -69.19795 -8.929822 0, -69.19795 -8.810991 0, -69.25513 -8.810991 0, -69.25513 -8.929822 0))
AC_1200344_2	maxar_6_12_2019	maxar	2019-06-12	37.84	AC	1200344	POLYGON Z ((-69.34365 -8.875696 0, -69.28571 -8.875696 0, -69.28571 -8.823281 0, -69.34365 -8.823281 0, -69.34365 -8.875696 0))
AC_1200344_3	maxar_6_12_2019	maxar	2019-06-12	28.3	AC	1200344	POLYGON Z ((-69.36538 -8.807344 0, -69.30073 -8.807344 0, -69.30073 -8.772206 0, -69.36538 -8.772206 0, -69.36538 -8.807344 0))
AC_1200351_1	airbus_5_17_2019	airbus	2019-05-17	29.92	AC	1200351	POLYGON Z ((-72.86468 -8.99981 0, -72.82011 -8.99981 0, -72.82011 -8.945953 0, -72.86468 -8.945953 0, -72.86468 -8.99981 0))
AC_1200351_2	airbus_6_26_2019	airbus	2019-06-26	59.21	AC	1200351	POLYGON Z ((-72.84474 -8.84286 0, -72.77915 -8.84286 0, -72.77915 -8.770403 0, -72.84474 -8.770403 0, -72.84474 -8.84286 0))
AC_1200351_3	airbus_5_17_2019	airbus	2019-05-17	80.33	AC	1200351	POLYGON Z ((-72.73252 -9.100296 0, -72.66778 -9.100296 0, -72.66778 -9.000764 0, -72.73252 -9.000764 0, -72.73252 -9.100296 0))
AC_1200385_1	airbus_6_22_2019	airbus	2019-06-22	77.21	AC	1200385	POLYGON Z ((-67.45 -10.25901 0, -67.36351 -10.25901 0, -67.36351 -10.18766 0, -67.45 -10.18766 0, -67.45 -10.25901 0))
AC_1200385_2	airbus_6_22_2019	airbus	2019-06-22	41.42	AC	1200385	POLYGON Z ((-67.45674 -10.36353 0, -67.41297 -10.36353 0, -67.41297 -10.28792 0, -67.45674 -10.28792 0, -67.45674 -10.36353 0))
AC_1200385_3	airbus_6_22_2019	airbus	2019-06-22	45.82	AC	1200385	POLYGON Z ((-67.33203 -10.23851 0, -67.26493 -10.23851 0, -67.26493 -10.18392 0, -67.33203 -10.18392 0, -67.33203 -10.23851 0))
AC_1200393_1	maxar_9_17_2019	maxar	2019-09-17	63.33	AC	1200393	POLYGON Z ((-72.78749 -8.366835 0, -72.7122 -8.366835 0, -72.7122 -8.299235 0, -72.78749 -8.299235 0, -72.78749 -8.366835 0))
AC_1200393_2	maxar_9_17_2019	maxar	2019-09-17	13.76	AC	1200393	POLYGON Z ((-72.78043 -8.297706 0, -72.73501 -8.297706 0, -72.73501 -8.273351 0, -72.78043 -8.273351 0, -72.78043 -8.297706 0))
AC_1200401_1	maxar_6_11_2018	maxar	2018-06-11	9.67	AC	1200401	POLYGON Z ((-67.73625 -9.937592 0, -67.70134 -9.937592 0, -67.70134 -9.915441 0, -67.73625 -9.915441 0, -67.73625 -9.937592 0))
AC_1200401_2	maxar_6_11_2018	maxar	2018-06-11	6.13	AC	1200401	POLYGON Z ((-67.64776 -10.0023 0, -67.63454 -10.0023 0, -67.63454 -9.965216 0, -67.64776 -9.965216 0, -67.64776 -10.0023 0))
AC_1200401_3	maxar_8_25_2017	maxar	2017-08-25	184.9	AC	1200401	POLYGON Z ((-68.45448 -9.947864 0, -68.33297 -9.947864 0, -68.33297 -9.826104 0, -68.45448 -9.826104 0, -68.45448 -9.947864 0))
AC_1200401_4	maxar_4_30_2021	maxar	2021-04-30	104	AC	1200401	POLYGON Z ((-68.06228 -9.979798 0, -67.96647 -9.979798 0, -67.96647 -9.892951 0, -68.06228 -9.892951 0, -68.06228 -9.979798 0))
AC_1200427_1	maxar_8_17_2019	maxar	2019-08-17	8.11	AC	1200427	POLYGON Z ((-72.9692 -7.700509 0, -72.92175 -7.700509 0, -72.92175 -7.68675 0, -72.9692 -7.68675 0, -72.9692 -7.700509 0))
AC_1200427_2	maxar_6_19_2018	maxar	2018-06-19	66.27	AC	1200427	POLYGON Z ((-72.93302 -7.809877 0, -72.83223 -7.809877 0, -72.83223 -7.756961 0, -72.93302 -7.756961 0, -72.93302 -7.809877 0))
AC_1200427_3	maxar_9_17_2019	maxar	2019-09-17	7.75	AC	1200427	POLYGON Z ((-72.68196 -7.731851 0, -72.65619 -7.731851 0, -72.65619 -7.707632 0, -72.68196 -7.707632 0, -72.68196 -7.731851 0))
AC_1200427_4	maxar_9_17_2019	maxar	2019-09-17	33.42	AC	1200427	POLYGON Z ((-72.6822 -7.812705 0, -72.64377 -7.812705 0, -72.64377 -7.742716 0, -72.6822 -7.742716 0, -72.6822 -7.812705 0))
AC_1200435_1	maxar_7_14_2017	maxar	2017-07-14	101.39	AC	1200435	POLYGON Z ((-70.50699 -9.384201 0, -70.3949 -9.384201 0, -70.3949 -9.311706 0, -70.50699 -9.311706 0, -70.50699 -9.384201 0))
AC_1200435_2	mxar_7_14_2017	mxar	2017-07-14	27.01	AC	1200435	POLYGON Z ((-70.52643 -9.432424 0, -70.47955 -9.432424 0, -70.47955 -9.386255 0, -70.52643 -9.386255 0, -70.52643 -9.432424 0))
AC_1200450_1	maxar_7_7_2018	maxar	2018-07-07	35.06	AC	1200450	POLYGON Z ((-67.2515 -9.670075 0, -67.18796 -9.670075 0, -67.18796 -9.625884 0, -67.2515 -9.625884 0, -67.2515 -9.670075 0))
AC_1200450_2	maxar_5_26_2020	maxar	2020-05-26	48.54	AC	1200450	POLYGON Z ((-67.34754 -9.798299 0, -67.27283 -9.798299 0, -67.27283 -9.746301 0, -67.34754 -9.746301 0, -67.34754 -9.798299 0))
AC_1200450_3	maxar_7_7_2018	maxar	2018-07-07	25.57	AC	1200450	POLYGON Z ((-67.31523 -9.662608 0, -67.25126 -9.662608 0, -67.25126 -9.630601 0, -67.31523 -9.630601 0, -67.31523 -9.662608 0))
AC_1200450_4	maxar_5_16_2021	maxar	2021-05-16	121.72	AC	1200450	POLYGON Z ((-67.61918 -10.14183 0, -67.50672 -10.14183 0, -67.50672 -10.05528 0, -67.61918 -10.05528 0, -67.61918 -10.14183 0))
AC_1200500_1	maxar_7_4_2018	maxar	2018-07-04	121.43	AC	1200500	POLYGON Z ((-68.58024 -9.290679 0, -68.49976 -9.290679 0, -68.49976 -9.169721 0, -68.58024 -9.169721 0, -68.58024 -9.290679 0))
AC_1200500_2	airbus_6_6_2019	airbus	2019-06-06	121.87	AC	1200500	POLYGON Z ((-68.87863 -9.239259 0, -68.75081 -9.239259 0, -68.75081 -9.162815 0, -68.87863 -9.162815 0, -68.87863 -9.239259 0))
AC_1200500_3	airbus_6_6_2019	airbus	2019-06-06	137.17	AC	1200500	POLYGON Z ((-68.87859 -9.162412 0, -68.75072 -9.162412 0, -68.75072 -9.076374 0, -68.87859 -9.076374 0, -68.87859 -9.162412 0))
AC_1200609_1	maxar_7_28_2019	maxar	2019-07-28	151.85	AC	1200609	POLYGON Z ((-70.84577 -8.077394 0, -70.70035 -8.077394 0, -70.70035 -7.993405 0, -70.84577 -7.993405 0, -70.84577 -8.077394 0))
AC_1200609_2	maxar_7_28_2019	maxar	2019-07-28	57.99	AC	1200609	POLYGON Z ((-70.83877 -8.328875 0, -70.77438 -8.328875 0, -70.77438 -8.25649 0, -70.83877 -8.25649 0, -70.83877 -8.328875 0))
AC_1200609_3	maxar_6_24_2021	maxar	2021-06-24	64.41	AC	1200609	POLYGON Z ((-70.68906 -8.156523 0, -70.62428 -8.156523 0, -70.62428 -8.076566 0, -70.68906 -8.076566 0, -70.68906 -8.156523 0))
AC_1200708_1	maxar_8_22_2019	maxar	2019-08-22	125.39	AC	1200708	POLYGON Z ((-68.61846 -10.64983 0, -68.50042 -10.64983 0, -68.50042 -10.56503 0, -68.61846 -10.56503 0, -68.61846 -10.64983 0))
AC_1200708_2	maxar_5_10_2021	maxar	2021-05-10	97.04	AC	1200708	POLYGON Z ((-68.32161 -10.84964 0, -68.25366 -10.84964 0, -68.25366 -10.73571 0, -68.32161 -10.73571 0, -68.32161 -10.84964 0))
AC_1200708_3	maxar_5_26_2021	maxar	2021-05-26	38.04	AC	1200708	POLYGON Z ((-68.53134 -10.77728 0, -68.47506 -10.77728 0, -68.47506 -10.72336 0, -68.53134 -10.72336 0, -68.53134 -10.77728 0))
AC_1200807_1	maxar_9_11_2019	maxar	2019-09-11	26.44	AC	1200807	POLYGON Z ((-67.79921 -9.706477 0, -67.74827 -9.706477 0, -67.74827 -9.664913 0, -67.79921 -9.664913 0, -67.79921 -9.706477 0))
AC_1200807_2	maxar_6_28_2018	maxar	2018-06-28	29.41	AC	1200807	POLYGON Z ((-67.85358 -9.728113 0, -67.8009 -9.728113 0, -67.8009 -9.683422 0, -67.85358 -9.683422 0, -67.85358 -9.728113 0))
AC_1200807_3	maxar_9_18_2019	maxar	2019-09-18	41.91	AC	1200807	POLYGON Z ((-67.48279 -9.859423 0, -67.43423 -9.859423 0, -67.43423 -9.790349 0, -67.48279 -9.790349 0, -67.48279 -9.859423 0))
AC_1200807_4	maxar_6_21_2018	maxar	2018-06-21	77.37	AC	1200807	POLYGON Z ((-67.96784 -9.606674 0, -67.91495 -9.606674 0, -67.91495 -9.489509 0, -67.96784 -9.489509 0, -67.96784 -9.606674 0))
AC_1200807_5	maxar_6_28_2018	maxar	2018-06-28	33.53	AC	1200807	POLYGON Z ((-67.85193 -9.531242 0, -67.79243 -9.531242 0, -67.79243 -9.486101 0, -67.85193 -9.486101 0, -67.85193 -9.531242 0))
AM_1300144_1	airbus_6_24_2019	airbus	2019-06-24	113.6	AM	1300144	POLYGON Z ((-59.93632 -7.325075 0, -59.82197 -7.325075 0, -59.82197 -7.245024 0, -59.93632 -7.245024 0, -59.93632 -7.325075 0))
AM_1300144_2	airbus_6_24_2019	airbus	2019-06-24	18.66	AM	1300144	POLYGON Z ((-59.88969 -7.160403 0, -59.82234 -7.160403 0, -59.82234 -7.138069 0, -59.88969 -7.138069 0, -59.88969 -7.160403 0))
AM_1300144_3	airbus_6_24_2019	airbus	2019-06-24	15.26	AM	1300144	POLYGON Z ((-59.84126 -7.222992 0, -59.82159 -7.222992 0, -59.82159 -7.16051 0, -59.84126 -7.16051 0, -59.84126 -7.222992 0))
AM_1300706_1	maxar_7_7_2018	maxar	2018-07-07	122.07	AM	1300706	POLYGON Z ((-67.3831 -9.534924 0, -67.29639 -9.534924 0, -67.29639 -9.422137 0, -67.3831 -9.422137 0, -67.3831 -9.534924 0))
AM_1300706_2	maxar_7_7_2018	maxar	2018-07-07	21.31	AM	1300706	POLYGON Z ((-67.35707 -9.583993 0, -67.32061 -9.583993 0, -67.32061 -9.537167 0, -67.35707 -9.537167 0, -67.35707 -9.583993 0))
AM_1300706_3	maxar_7_7_2018	maxar	2018-07-07	48.89	AM	1300706	POLYGON Z ((-67.34673 -9.419597 0, -67.28319 -9.419597 0, -67.28319 -9.357928 0, -67.34673 -9.357928 0, -67.34673 -9.419597 0))
AM_1300904_1	maxar_8_28_2019	maxar	2019-08-28	80.32	AM	1300904	POLYGON Z ((-64.15979 -8.70858 0, -64.06574 -8.70858 0, -64.06574 -8.640001 0, -64.15979 -8.640001 0, -64.15979 -8.70858 0))
AM_1300904_2	maxar_8_28_2019	maxar	2019-08-28	231.13	AM	1300904	POLYGON Z ((-64.11029 -8.639513 0, -63.97972 -8.639513 0, -63.97972 -8.49733 0, -64.11029 -8.49733 0, -64.11029 -8.639513 0))
AM_1300904_3	maxar_4_22_2019	maxar	2019-04-22	180.67	AM	1300904	POLYGON Z ((-64.21659 -8.965072 0, -64.16035 -8.965072 0, -64.16035 -8.707223 0, -64.21659 -8.707223 0, -64.21659 -8.965072 0))
AM_1301654_1	airbus_5_17_2019	airbus	2019-05-17	31.97	AM	1301654	POLYGON Z ((-72.57931 -7.492771 0, -72.53457 -7.492771 0, -72.53457 -7.43522 0, -72.57931 -7.43522 0, -72.57931 -7.492771 0))
AM_1301654_2	maxar_9_17_2019	maxar	2019-09-17	438.77	AM	1301654	POLYGON Z ((-72.78769 -7.484538 0, -72.62562 -7.484538 0, -72.62562 -7.266438 0, -72.78769 -7.266438 0, -72.78769 -7.484538 0))
AM_1302405_1	maxar_7_7_2018	maxar	2018-07-07	436.15	AM	1302405	POLYGON Z ((-67.15028 -9.028484 0, -67.03293 -9.028484 0, -67.03293 -8.730214 0, -67.15028 -8.730214 0, -67.15028 -9.028484 0))
AM_1302405_2	maxar_7_7_2018	maxar	2018-07-07	179.83	AM	1302405	POLYGON Z ((-67.28527 -9.236506 0, -67.17333 -9.236506 0, -67.17333 -9.10769 0, -67.28527 -9.10769 0, -67.28527 -9.236506 0))
AM_1302405_3	maxar_7_7_2018	maxar	2018-07-07	151.88	AM	1302405	POLYGON Z ((-67.29297 -9.586385 0, -67.18642 -9.587315 0, -67.18642 -9.472429 0, -67.29414 -9.474165 0, -67.29297 -9.586385 0))
AM_1302702_1	maxar_6_16_2019	maxar	2019-06-16	31.62	AM	1302702	POLYGON Z ((-61.58204 -7.902214 0, -61.52726 -7.902214 0, -61.52726 -7.855772 0, -61.58204 -7.855772 0, -61.58204 -7.902214 0))
PA_1500347_1	maxar_7_4_2018	maxar	2018-07-04	157.42	PA	1500347	POLYGON Z ((-49.88559 -6.806103 0, -49.79888 -6.806103 0, -49.79888 -6.659642 0, -49.88559 -6.659642 0, -49.88559 -6.806103 0))
PA_1500347_2	maxar_7_7_2018	maxar	2018-07-07	71.18	PA	1500347	POLYGON Z ((-50.02976 -6.844815 0, -49.98181 -6.844815 0, -49.98181 -6.725089 0, -50.02976 -6.725089 0, -50.02976 -6.844815 0))
PA_1500347_3	maxar_6_1_2018	maxar	2018-06-01	60.01	PA	1500347	POLYGON Z ((-50.23299 -6.629462 0, -50.11272 -6.629462 0, -50.11272 -6.589198 0, -50.23299 -6.589198 0, -50.23299 -6.629462 0))
PA_1500404_1	maxar_8_19_2019	maxar	2019-08-19	38.43	PA	1500404	POLYGON Z ((-54.54201 -1.869833 0, -54.49736 -1.869833 0, -54.49736 -1.79996 0, -54.54201 -1.79996 0, -54.54201 -1.869833 0))
PA_1500404_2	maxar_7_30_2019	maxar	2019-07-30	102.23	PA	1500404	POLYGON Z ((-54.80034 -1.87987 0, -54.69732 -1.87987 0, -54.69732 -1.799295 0, -54.80034 -1.799295 0, -54.80034 -1.87987 0))
PA_1500404_3	maxar_7_5_2019	maxar	2019-07-05	247.08	PA	1500404	POLYGON Z ((-55.06073 -1.648537 0, -54.93136 -1.648537 0, -54.93136 -1.493435 0, -55.06073 -1.493435 0, -55.06073 -1.648537 0))
PA_1500602_1	maxar_7_12_2020	maxar	2020-07-12	116.61	PA	1500602	POLYGON Z ((-55.20413 -8.259272 0, -55.12772 -8.259272 0, -55.12772 -8.136578 0, -55.20413 -8.136578 0, -55.20413 -8.259272 0))
PA_1500602_2	maxar_5_29_2019	maxar	2019-05-29	54.11	PA	1500602	POLYGON Z ((-55.12665 -8.22453 0, -55.12665 -8.288172 0, -55.05831 -8.288172 0, -55.05831 -8.22453 0, -55.12665 -8.22453 0))
PA_1500602_3	maxar_7_25_2019	maxar	2019-07-25	16.67	PA	1500602	POLYGON Z ((-55.06243 -8.174535 0, -55.01891 -8.174535 0, -55.01891 -8.143736 0, -55.06243 -8.143736 0, -55.06243 -8.174535 0))
PA_1502152_1	maxar_6_7_2018	maxar	2018-06-07	28.92	PA	1502152	POLYGON Z ((-49.975 -6.57984 0, -49.90048 -6.57984 0, -49.90048 -6.548525 0, -49.975 -6.548525 0, -49.975 -6.57984 0))
PA_1502152_2	maxar_7_14_2019	maxar	2019-07-14	49.99	PA	1502152	POLYGON Z ((-49.8577 -6.605008 0, -49.70964 -6.605008 0, -49.70964 -6.577764 0, -49.8577 -6.577764 0, -49.8577 -6.605008 0))
PA_1502152_3	maxar_4_7_2018	maxar	2018-04-07	29.55	PA	1502152	POLYGON Z ((-49.85297 -6.650839 0, -49.79834 -6.650839 0, -49.79834 -6.607188 0, -49.85297 -6.607188 0, -49.85297 -6.650839 0))
PA_1502764_1	maxar_8_30_2018	maxar	2018-08-30	139.89	PA	1502764	POLYGON Z ((-51.04048 -8.089929 0, -50.93702 -8.089929 0, -50.93702 -7.981186 0, -51.04048 -7.981186 0, -51.04048 -8.089929 0))
PA_1502764_2	maxar_8_30_2018	maxar	2018-08-30	396.32	PA	1502764	POLYGON Z ((-51.10936 -8.618765 0, -50.93562 -8.618765 0, -50.93562 -8.435526 0, -51.10936 -8.435526 0, -51.10936 -8.618765 0))
PA_1502764_3	maxar_1_23_2021	maxar	2021-01-23	89.53	PA	1502764	POLYGON Z ((-51.27472 -9.047323 0, -51.20105 -9.047323 0, -51.20105 -8.949811 0, -51.27472 -8.949811 0, -51.27472 -9.047323 0))
PA_1503705_1	airbus_7_8_2019	airbus	2019-07-08	43.43	PA	1503705	POLYGON Z ((-50.46898 -5.245303 0, -50.40948 -5.245303 0, -50.40948 -5.186261 0, -50.46898 -5.186261 0, -50.46898 -5.245303 0))
PA_1503705_2	airbus_6_30_2019	airbus	2019-06-30	220.66	PA	1503705	POLYGON Z ((-49.5908 -5.253594 0, -49.50379 -5.253594 0, -49.50379 -5.04841 0, -49.5908 -5.04841 0, -49.5908 -5.253594 0))
PA_1503705_3	maxar_5_30_2018	maxar	2018-05-30	11.13	PA	1503705	POLYGON Z ((-49.80914 -5.336879 0, -49.77847 -5.336879 0, -49.77847 -5.307523 0, -49.80914 -5.307523 0, -49.80914 -5.336879 0))
PA_1504703_1	maxar_7_24_2021	maxar	2021-07-24	59.09	PA	1504703	POLYGON Z ((-49.34855 -3.307771 0, -49.28621 -3.307771 0, -49.28621 -3.230885 0, -49.34855 -3.230885 0, -49.34855 -3.307771 0))
PA_1504703_2	maxar_7_24_2021	maxar	2021-07-24	4.55	PA	1504703	POLYGON Z ((-49.30477 -3.347443 0, -49.28548 -3.347443 0, -49.28548 -3.328314 0, -49.30477 -3.328314 0, -49.30477 -3.347443 0))
PA_1504703_3	maxar_7_24_2021	maxar	2021-07-24	27.9	PA	1504703	POLYGON Z ((-49.39103 -3.124426 0, -49.35067 -3.124426 0, -49.35067 -3.068353 0, -49.39103 -3.068353 0, -49.39103 -3.124426 0))
PA_1505031_1	maxar_7_12_2020	maxar	2020-07-12	27.3	PA	1505031	POLYGON Z ((-55.26295 -8.181289 0, -55.21422 -8.181289 0, -55.21422 -8.136238 0, -55.26295 -8.136238 0, -55.26295 -8.181289 0))
PA_1505031_2	maxar_6_17_2019	maxar	2019-06-17	30.94	PA	1505031	POLYGON Z ((-55.42899 -6.892642 0, -55.42899 -6.988813 0, -55.40304 -6.988813 0, -55.40304 -6.892642 0, -55.42899 -6.892642 0))
PA_1505064_1	airbus_8_7_2019	airbus	2019-08-07	91.54	PA	1505064	POLYGON Z ((-50.53438 -4.84545 0, -50.40356 -4.84545 0, -50.40356 -4.78881 0, -50.53438 -4.78881 0, -50.53438 -4.84545 0))
PA_1505064_2	airbus_8_14_2019	airbus	2019-08-14	56.62	PA	1505064	POLYGON Z ((-50.05723 -4.393032 0, -50.0118 -4.393032 0, -50.0118 -4.292064 0, -50.05723 -4.292064 0, -50.05723 -4.393032 0))
PA_1505064_3	maxar_8_8_2019	maxar	2019-08-08	86.51	PA	1505064	POLYGON Z ((-50.63498 -4.704834 0, -50.53368 -4.704834 0, -50.53368 -4.635692 0, -50.63498 -4.635692 0, -50.63498 -4.704834 0))
PA_1505635_1	airbus_5_28_2019	airbus	2019-05-28	88.14	PA	1505635	POLYGON Z ((-48.73945 -6.552682 0, -48.673 -6.552682 0, -48.673 -6.445635 0, -48.73945 -6.445635 0, -48.73945 -6.552682 0))
PA_1505635_2	maxar_6_22_2019	maxar	2019-06-22	34.81	PA	1505635	POLYGON Z ((-48.78704 -6.67601 0, -48.72786 -6.67601 0, -48.72786 -6.628545 0, -48.78704 -6.628545 0, -48.78704 -6.67601 0))
PA_1505635_3	maxar_7_25_2019	maxar	2019-07-25	79.16	PA	1505635	POLYGON Z ((-49.25351 -6.464953 0, -49.18845 -6.464953 0, -49.18845 -6.366738 0, -49.25351 -6.366738 0, -49.25351 -6.464953 0))
PA_1506187_1	maxar_6_12_2018	maxar	2018-06-12	158.19	PA	1506187	POLYGON Z ((-47.96137 -4.695895 0, -47.84936 -4.695895 0, -47.84936 -4.581537 0, -47.96137 -4.581537 0, -47.96137 -4.695895 0))
PA_1506187_2	airbus_6_17_2019	airbus	2019-06-17	36.49	PA	1506187	POLYGON Z ((-48.16541 -4.868242 0, -48.13964 -4.868242 0, -48.13964 -4.753613 0, -48.16541 -4.753613 0, -48.16541 -4.868242 0))
PA_1506187_3	airbus_6_17_2019	airbus	2019-06-17	48.72	PA	1506187	POLYGON Z ((-48.31373 -4.906768 0, -48.21483 -4.906768 0, -48.21483 -4.866895 0, -48.31373 -4.866895 0, -48.31373 -4.906768 0))
PA_1506195_1	maxar_6_14_2018	maxar	2018-06-14	120.11	PA	1506195	POLYGON Z ((-54.83156 -3.850467 0, -54.68202 -3.850467 0, -54.68202 -3.785359 0, -54.83156 -3.785359 0, -54.83156 -3.850467 0))
PA_1506195_2	airbus_7_16_2019	airbus	2019-07-16	16.62	PA	1506195	POLYGON Z ((-54.95582 -4.152065 0, -54.94171 -4.152181 0, -54.94228 -4.054161 0, -54.95568 -4.054206 0, -54.95582 -4.152065 0))
PA_1506195_3	maxar_8_21_2018	maxar	2018-08-21	34.39	PA	1506195	POLYGON Z ((-55.64174 -4.481408 0, -55.58455 -4.481408 0, -55.58455 -4.432696 0, -55.64174 -4.432696 0, -55.64174 -4.481408 0))
PA_1506708_1	maxar_4_27_2018	maxar	2018-04-27	76.38	PA	1506708	POLYGON Z ((-50.2855 -9.773602 0, -50.17733 -9.773602 0, -50.17733 -9.717073 0, -50.2855 -9.717073 0, -50.2855 -9.773602 0))
PA_1506708_2	airbus_6_23_2019	airbus	2019-06-23	60.63	PA	1506708	POLYGON Z ((-50.97176 -9.521232 0, -50.88783 -9.521232 0, -50.88783 -9.463349 0, -50.97176 -9.463349 0, -50.97176 -9.521232 0))
PA_1506708_3	maxar_5_23_2019	maxar	2019-05-23	110.6	PA	1506708	POLYGON Z ((-51.06744 -9.119915 0, -50.96545 -9.119915 0, -50.96545 -9.032934 0, -51.06744 -9.032934 0, -51.06744 -9.119915 0))
PA_1507953_1	maxar_6_16_2019	maxar	2019-06-16	76.21	PA	1507953	POLYGON Z ((-48.93328 -3.448824 0, -48.88601 -3.448824 0, -48.88601 -3.318075 0, -48.93328 -3.318075 0, -48.93328 -3.448824 0))
PA_1508357_1	airbus_8_7_2019	airbus	2019-08-07	11.41	PA	1508357	POLYGON Z ((-51.88081 -3.24526 0, -51.86182 -3.24526 0, -51.86182 -3.196521 0, -51.88081 -3.196521 0, -51.88081 -3.24526 0))
RO_1100015_1	maxar_7_19_2018	maxar	2018-07-19	197.35	RO	1100015	POLYGON Z ((-62.28441 -12.01824 0, -62.14575 -12.01893 0, -62.14777 -11.90433 0, -62.28505 -11.90555 0, -62.28441 -12.01824 0))
RO_1100015_2	maxar_7_11_2018	maxar	2018-07-11	42.6	RO	1100015	POLYGON Z ((-62.28733 -12.1414 0, -62.22534 -12.1414 0, -62.22534 -12.08683 0, -62.28733 -12.08683 0, -62.28733 -12.1414 0))
RO_1100015_3	maxar_7_11_2018	maxar	2018-07-11	70.76	RO	1100015	POLYGON Z ((-62.1773 -12.14131 0, -62.10397 -12.14131 0, -62.10397 -12.06467 0, -62.1773 -12.06467 0, -62.1773 -12.14131 0))
RO_1100049_1	maxar_6_12_2019	maxar	2019-06-12	16.72	RO	1100049	POLYGON Z ((-61.19423 -11.29271 0, -61.16434 -11.29271 0, -61.16434 -11.24816 0, -61.19423 -11.24816 0, -61.19423 -11.29271 0))
RO_1100049_2	maxar_8_1_2019	maxar	2019-08-01	3.17	RO	1100049	POLYGON Z ((-61.73394 -11.40477 0, -61.72632 -11.40477 0, -61.72632 -11.37167 0, -61.73394 -11.37167 0, -61.73394 -11.40477 0))
RO_1100049_3	maxar_6_12_2019	maxar	2019-06-12	12.95	RO	1100049	POLYGON Z ((-61.19597 -11.43269 0, -61.16874 -11.43269 0, -61.16874 -11.39483 0, -61.19597 -11.39483 0, -61.19597 -11.43269 0))
RO_1100064_1	maxar_6_21_2019	maxar	2019-06-21	80.66	RO	1100064	POLYGON Z ((-60.6865 -13.14608 0, -60.61099 -13.14608 0, -60.61099 -13.06159 0, -60.6865 -13.06159 0, -60.6865 -13.14608 0))
RO_1100064_2	maxar_5_28_2019	maxar	2019-05-28	5.85	RO	1100064	POLYGON Z ((-60.57284 -13.21718 0, -60.54789 -13.21718 0, -60.54789 -13.19865 0, -60.57284 -13.19865 0, -60.57284 -13.21718 0))
RO_1100064_3	maxar_6_21_2019	maxar	2019-06-21	18	RO	1100064	POLYGON Z ((-60.66614 -13.28249 0, -60.62775 -13.28249 0, -60.62775 -13.24542 0, -60.66614 -13.24542 0, -60.66614 -13.28249 0))
RO_1100114_1	maxar_8_9_2019	maxar	2019-08-09	28.46	RO	1100114	POLYGON Z ((-62.61447 -10.49146 0, -62.56557 -10.49146 0, -62.56557 -10.44498 0, -62.61447 -10.44498 0, -62.61447 -10.49146 0))
RO_1100114_2	maxar_7_18_2019	maxar	2019-07-18	45.47	RO	1100114	POLYGON Z ((-62.18421 -10.33335 0, -62.14801 -10.33335 0, -62.14801 -10.23296 0, -62.18421 -10.23296 0, -62.18421 -10.33335 0))
RO_1100114_3	maxar_7_16_2020	maxar	2020-07-16	208.08	RO	1100114	POLYGON Z ((-62.36984 -10.49045 0, -62.24416 -10.49045 0, -62.24416 -10.35819 0, -62.36984 -10.35819 0, -62.36984 -10.49045 0))
RO_1100296_1	maxar_7_28_2017	maxar	2017-07-28	70.41	RO	1100296	POLYGON Z ((-61.72771 -12.10347 0, -61.65989 -12.10347 0, -61.65989 -12.02102 0, -61.72771 -12.02102 0, -61.72771 -12.10347 0))
RO_1100296_2	maxar_8_14_2019	maxar	2019-08-14	47.46	RO	1100296	POLYGON Z ((-61.61693 -12.01286 0, -61.53605 -12.01286 0, -61.53605 -11.96624 0, -61.61693 -11.96624 0, -61.61693 -12.01286 0))
RO_1100296_3	maxar_8_12_2020	maxar	2020-08-12	26.62	RO	1100296	POLYGON Z ((-61.81509 -12.01561 0, -61.75988 -12.01561 0, -61.75988 -11.9773 0, -61.81509 -11.9773 0, -61.81509 -12.01561 0))
RO_1100338_1	maxar_6_13_2019	maxar	2019-06-13	84.28	RO	1100338	POLYGON Z ((-64.34233 -10.37398 0, -64.27483 -10.37398 0, -64.27483 -10.27421 0, -64.34233 -10.27421 0, -64.34233 -10.37398 0))
RO_1100338_2	maxar_7_10_2019	maxar	2019-07-10	196.18	RO	1100338	POLYGON Z ((-65.23598 -10.45196 0, -65.12335 -10.45196 0, -65.12335 -10.31281 0, -65.23598 -10.31281 0, -65.23598 -10.45196 0))
RO_1100338_3	maxar_7_10_2019	maxar	2019-07-10	97.46	RO	1100338	POLYGON Z ((-65.20843 -10.12032 0, -65.12309 -10.12032 0, -65.12309 -10.02899 0, -65.20843 -10.02899 0, -65.20843 -10.12032 0))
RO_1100346_1	maxar_6_25_2019	maxar	2019-06-25	30.01	RO	1100346	POLYGON Z ((-62.55268 -11.27465 0, -62.5118 -11.27465 0, -62.5118 -11.21616 0, -62.55268 -11.21616 0, -62.55268 -11.27465 0))
RO_1100346_2	maxar_7_16_2018	maxar	2018-07-16	22.69	RO	1100346	POLYGON Z ((-62.26338 -11.24967 0, -62.24184 -11.24967 0, -62.24184 -11.16577 0, -62.26338 -11.16577 0, -62.26338 -11.24967 0))
RO_1100346_3	maxar_7_16_2018	maxar	2018-07-16	24.87	RO	1100346	POLYGON Z ((-62.32304 -11.40728 0, -62.27898 -11.40728 0, -62.27898 -11.36233 0, -62.32304 -11.36233 0, -62.32304 -11.40728 0))
RO_1100601_1	maxar_6_29_2019	maxar	2019-06-29	62.74	RO	1100601	POLYGON Z ((-63.23087 -10.1041 0, -63.17952 -10.1041 0, -63.17952 -10.00638 0, -63.23087 -10.00638 0, -63.23087 -10.1041 0))
RO_1100601_2	maxar_6_29_2019	maxar	2019-06-29	25.16	RO	1100601	POLYGON Z ((-63.40173 -10.37624 0, -63.30387 -10.37624 0, -63.30387 -10.3557 0, -63.40173 -10.3557 0, -63.40173 -10.37624 0))
RO_1100601_3	maxar_6_29_2019	maxar	2019-06-29	5.28	RO	1100601	POLYGON Z ((-63.31726 -10.19256 0, -63.26494 -10.19256 0, -63.26494 -10.18449 0, -63.31726 -10.18449 0, -63.31726 -10.19256 0))
RO_1100809_1	airbus_7_13_2019	airbus	2019-07-13	110.48	RO	1100809	POLYGON Z ((-63.58134 -8.95617 0, -63.43952 -8.95617 0, -63.43952 -8.893658 0, -63.58134 -8.893658 0, -63.58134 -8.95617 0))
RO_1100924_1	maxar_7_19_2020	maxar	2020-07-19	31.48	RO	1100924	POLYGON Z ((-61.16889 -12.47532 0, -61.12329 -12.47532 0, -61.12329 -12.42057 0, -61.16889 -12.42057 0, -61.16889 -12.47532 0))
RO_1100924_2	maxar_7_19_2020	maxar	2020-07-19	21.37	RO	1100924	POLYGON Z ((-61.12306 -12.44812 0, -61.0857 -12.44812 0, -61.0857 -12.40275 0, -61.12306 -12.40275 0, -61.12306 -12.44812 0))
RO_1100924_3	maxar_8_22_2019	maxar	2019-08-22	66.44	RO	1100924	POLYGON Z ((-61.09046 -12.22188 0, -60.99303 -12.22188 0, -60.99303 -12.16774 0, -61.09046 -12.16774 0, -61.09046 -12.22188 0))
RO_1100940_1	maxar_7_9_2018	maxar	2018-07-09	196.41	RO	1100940	POLYGON Z ((-62.69852 -9.21397 0, -62.62497 -9.21397 0, -62.62497 -8.99981 0, -62.69852 -8.99981 0, -62.69852 -9.21397 0))
RO_1100940_2	maxar_7_1_2019	maxar	2019-07-01	375.33	RO	1100940	POLYGON Z ((-62.51032 -9.128368 0, -62.31907 -9.128368 0, -62.31907 -8.970943 0, -62.51032 -8.970943 0, -62.51032 -9.128368 0))
RO_1100940_3	maxar_7_1_2019	maxar	2019-07-01	124.75	RO	1100940	POLYGON Z ((-62.50802 -9.384455 0, -62.40063 -9.384455 0, -62.40063 -9.291356 0, -62.50802 -9.291356 0, -62.50802 -9.384455 0))
RO_1101005_1	airbus_6_24_2019	airbus	2019-06-24	50.68	RO	1101005	POLYGON Z ((-62.70236 -10.64448 0, -62.65299 -10.64448 0, -62.65299 -10.56254 0, -62.70236 -10.56254 0, -62.70236 -10.64448 0))
RO_1101005_2	maxar_6_29_2019	maxar	2019-06-29	12.85	RO	1101005	POLYGON Z ((-63.04442 -10.61556 0, -63.01925 -10.61556 0, -63.01925 -10.57479 0, -63.04442 -10.57479 0, -63.04442 -10.61556 0))
RO_1101005_3	maxar_6_29_2019	maxar	2019-06-29	19.55	RO	1101005	POLYGON Z ((-63.0026 -10.61723 0, -62.94258 -10.61723 0, -62.94258 -10.59122 0, -63.0026 -10.59122 0, -63.0026 -10.61723 0))
RO_1101500_1	maxar_7_13_2019	maxar	2019-07-13	39.87	RO	1101500	POLYGON Z ((-63.17559 -11.9501 0, -63.13246 -11.9501 0, -63.13246 -11.87663 0, -63.17559 -11.87663 0, -63.17559 -11.9501 0))
RO_1101500_2	maxar_7_13_2019	maxar	2019-07-13	62.6	RO	1101500	POLYGON Z ((-63.12012 -11.99357 0, -63.03655 -11.99357 0, -63.03655 -11.93406 0, -63.12012 -11.93406 0, -63.12012 -11.99357 0))
RO_1101500_3	maxar_7_13_2019	maxar	2019-07-13	48.2	RO	1101500	POLYGON Z ((-63.06112 -11.93328 0, -62.99161 -11.93328 0, -62.99161 -11.87817 0, -63.06112 -11.87817 0, -63.06112 -11.93328 0))
RO_1101757_1	maxar_7_1_2019	maxar	2019-07-01	39.89	RO	1101757	POLYGON Z ((-62.36814 -9.830945 0, -62.3207 -9.830945 0, -62.3207 -9.763642 0, -62.36814 -9.763642 0, -62.36814 -9.830945 0))
RO_1101757_2	maxar_7_11_2018	maxar	2018-07-11	38.76	RO	1101757	POLYGON Z ((-62.31922 -9.848747 0, -62.29074 -9.848747 0, -62.29074 -9.739787 0, -62.31922 -9.739787 0, -62.31922 -9.848747 0))
RO_1101757_3	maxar_7_11_2018	maxar	2018-07-11	25.4	RO	1101757	POLYGON Z ((-62.19217 -10.02496 0, -62.16466 -10.02496 0, -62.16466 -9.951098 0, -62.19217 -9.951098 0, -62.19217 -10.02496 0))
