# Supplementary material for: Spatial patterns of cattle densities across the Brazilian Amazon revealed by very high-resolution satellite imagery
Source: Commun Sustain. 2026 Jun 16;1(1):98. doi: 10.1038/s44458-026-00082-2 (PMC13271885; doi:10.1038/s44458-026-00082-2)
Supplement: Supplementary file 6 — Supplementary Data S3 [file 44458_2026_82_MOESM6_ESM.zip]

Archive with 8 entries (7 files):
- Supplementary Data S3/
- __MACOSX/._Supplementary Data S3
- Supplementary Data S3/.DS_Store
- __MACOSX/Supplementary Data S3/._.DS_Store
- Supplementary Data S3/Supplementary  Data S3.geojson
- __MACOSX/Supplementary Data S3/._Supplementary  Data S3.geojson
- Supplementary Data S3/Readme.txt
- __MACOSX/Supplementary Data S3/._Readme.txt
