# Supplementary material for: Spatial patterns of cattle densities across the Brazilian Amazon revealed by very high-resolution satellite imagery
Source: Commun Sustain. 2026 Jun 16;1(1):98. doi: 10.1038/s44458-026-00082-2 (PMC13271885; doi:10.1038/s44458-026-00082-2)
Supplement: Supplementary file 6 — Supplementary Data S3 [file 44458_2026_82_MOESM6_ESM.zip › Supplementary Data S3/Supplementary Data S3.geojson]

{
"type": "FeatureCollection",
"name": "Supplementary  S3",
"crs": { "type": "name", "properties": { "name": "urn:ogc:def:crs:OGC:1.3:CRS84" } },
"features": [
{ "type": "Feature", "properties": { "n_cattle": 8.0, "n_cattle_sd": 0.632, "Longitude": -67.004777784537026, "Latitude": -10.077233924166666, "img_date": "7/11/19", "id_bbox": "AC_1200013_1", "state": "AC" }, "geometry": { "type": "Point", "coordinates": [ -67.004777784537026, -10.077233924166666 ] } },
{ "type": "Feature", "properties": { "n_cattle": 8.0, "n_cattle_sd": 0.4, "Longitude": -67.004777784537026, "Latitude": -10.080538159166666, "img_date": "7/11/19", "id_bbox": "AC_1200013_1", "state": "AC" }, "geometry": { "type": "Point", "coordinates": [ -67.004777784537026, -10.080538159166668 ] } },
{ "type": "Feature", "properties": { "n_cattle": 1.0, "n_cattle_sd": 0.0, "Longitude": -67.004777784537026, "Latitude": -10.081639570833334, "img_date": "7/11/19", "id_bbox": "AC_1200013_1", "state": "AC" }, "geometry": { "type": "Point", "coordinates": [ -67.004777784537026, -10.081639570833334 ] } },
{ "type": "Feature", "properties": { "n_cattle": 1.0, "n_cattle_sd": 0.0, "Longitude": -67.004777784537026, "Latitude": -10.083842394166666, "img_date": "7/11/19", "id_bbox": "AC_1200013_1", "state": "AC" }, "geometry": { "type": "Point", "coordinates": [ -67.004777784537026, -10.083842394166668 ] } },
{ "type": "Feature", "properties": { "n_cattle": 3.0, "n_cattle_sd": 0.4, "Longitude": -67.004777784537026, "Latitude": -10.088248040833333, "img_date": "7/11/19", "id_bbox": "AC_1200013_1", "state": "AC" }, "geometry": { "type": "Point", "coordinates": [ -67.004777784537026, -10.088248040833333 ] } },
{ "type": "Feature", "properties": { "n_cattle": 9.0, "n_cattle_sd": 1.327, "Longitude": -67.003660793611104, "Latitude": -10.064016984166667, "img_date": "7/11/19", "id_bbox": "AC_1200013_1", "state": "AC" }, "geometry": { "type": "Point", "coordinates": [ -67.003660793611104, -10.064016984166667 ] } },
{ "type": "Feature", "properties": { "n_cattle": 2.0, "n_cattle_sd": 0.49, "Longitude": -67.003660793611104, "Latitude": -10.073929689166667, "img_date": "7/11/19", "id_bbox": "AC_1200013_1", "state": "AC" }, "geometry": { "type": "Point", "coordinates": [ -67.003660793611104, -10.073929689166667 ] } },
{ "type": "Feature", "properties": { "n_cattle": 1.0, "n_cattle_sd": 0.0, "Longitude": -67.003660793611104, "Latitude": -10.080538159166666, "img_date": "7/11/19", "id_bbox": "AC_1200013_1", "state": "AC" }, "geometry": { "type": "Point", "coordinates": [ -67.003660793611104, -10.080538159166666 ] } },
{ "type": "Feature", "properties": { "n_cattle": 3.0, "n_cattle_sd": 0.4, "Longitude": -67.003660793611104, "Latitude": -10.081639570833334, "img_date": "7/11/19", "id_bbox": "AC_1200013_1", "state": "AC" }, "geometry": { "type": "Point", "coordinates": [ -67.003660793611104, -10.081639570833334 ] } },
{ "type": "Feature", "properties": { "n_cattle": 1.0, "n_cattle_sd": 0.0, "Longitude": -67.003660793611104, "Latitude": -10.082740982500001, "img_date": "7/11/19", "id_bbox": "AC_1200013_1", "state": "AC" }, "geometry": { "type": "Point", "coordinates": [ -67.003660793611104, -10.082740982500001 ] } },
{ "type": "Feature", "properties": { "n_cattle": 1.0, "n_cattle_sd": 0.49, "Longitude": -67.002543802685182, "Latitude": -10.084943805833333, "img_date": "7/11/19", "id_bbox": "AC_1200013_1", "state": "AC" }, "geometry": { "type": "Point", "coordinates": [ -67.002543802685182, -10.084943805833333 ] } },
{ "type": "Feature", "properties": { "n_cattle": 1.0, "n_cattle_sd": 0.0, "Longitude": -67.002543802685182, "Latitude": -10.088248040833333, "img_date": "7/11/19", "id_bbox": "AC_1200013_1", "state": "AC" }, "geometry": { "type": "Point", "coordinates": [ -67.002543802685182, -10.088248040833335 ] } },
{ "type": "Feature", "properties": { "n_cattle": 11.0, "n_cattle_sd": 0.49, "Longitude": -67.001426811759245, "Latitude": -10.067321219166667, "img_date": "7/11/19", "id_bbox": "AC_1200013_1", "state": "AC" }, "geometry": { "type": "Point", "coordinates": [ -67.001426811759245, -10.067321219166667 ] } },
{ "type": "Feature", "properties": { "n_cattle": 1.0, "n_cattle_sd": 0.49, "Longitude": -67.001426811759245, "Latitude": -10.068422630833334, "img_date": "7/11/19", "id_bbox": "AC_1200013_1", "state": "AC" }, "geometry": { "type": "Point", "coordinates": [ -67.001426811759245, -10.068422630833334 ] } },
{ "type": "Feature", "properties": { "n_cattle": 1.0, "n_cattle_sd": 0.49, "Longitude": -67.001426811759245, "Latitude": -10.071726865833334, "img_date": "7/11/19", "id_bbox": "AC_1200013_1", "state": "AC" }, "geometry": { "type": "Point", "coordinates": [ -67.001426811759245, -10.071726865833334 ] } },
{ "type": "Feature", "properties": { "n_cattle": 1.0, "n_cattle_sd": 0.4, "Longitude": -67.001426811759245, "Latitude": -10.078335335833334, "img_date": "7/11/19", "id_bbox": "AC_1200013_1", "state": "AC" }, "geometry": { "type": "Point", "coordinates": [ -67.001426811759245, -10.078335335833334 ] } },
{ "type": "Feature", "properties": { "n_cattle": 1.0, "n_cattle_sd": 0.0, "Longitude": -67.001426811759245, "Latitude": -10.079436747500001, "img_date": "7/11/19", "id_bbox": "AC_1200013_1", "state": "AC" }, "geometry": { "type": "Point", "coordinates": [ -67.001426811759245, -10.079436747500003 ] } },
{ "type": "Feature", "properties": { "n_cattle": 1.0, "n_cattle_sd": 0.0, "Longitude": -67.001426811759245, "Latitude": -10.080538159166666, "img_date": "7/11/19", "id_bbox": "AC_1200013_1", "state": "AC" }, "geometry": { "type": "Point", "coordinates": [ -67.001426811759245, -10.080538159166665 ] } },
{ "type": "Feature", "properties": { "n_cattle": 13.0, "n_cattle_sd": 0.4, "Longitude": -67.001426811759245, "Latitude": -10.081639570833334, "img_date": "7/11/19", "id_bbox": "AC_1200013_1", "state": "AC" }, "geometry": { "type": "Point", "coordinates": [ -67.001426811759245, -10.081639570833334 ] } },
{ "type": "Feature", "properties": { "n_cattle": 47.0, "n_cattle_sd": 1.625, "Longitude": -67.001426811759245, "Latitude": -10.082740982500001, "img_date": "7/11/19", "id_bbox": "AC_1200013_1", "state": "AC" }, "geometry": { "type": "Point", "coordinates": [ -67.001426811759245, -10.082740982500001 ] } },
{ "type": "Feature", "properties": { "n_cattle": 1.0, "n_cattle_sd": 0.0, "Longitude": -67.001426811759245, "Latitude": -10.088248040833333, "img_date": "7/11/19", "id_bbox": "AC_1200013_1", "state": "AC" }, "geometry": { "type": "Point", "coordinates": [ -67.001426811759245, -10.088248040833333 ] } },
{ "type": "Feature", "properties": { "n_cattle": 8.0, "n_cattle_sd": 0.4, "Longitude": -67.000309820833323, "Latitude": -10.066219807500001, "img_date": "7/11/19", "id_bbox": "AC_1200013_1", "state": "AC" }, "geometry": { "type": "Point", "coordinates": [ -67.000309820833323, -10.066219807500001 ] } },
{ "type": "Feature", "properties": { "n_cattle": 26.0, "n_cattle_sd": 0.8, "Longitude": -67.000309820833323, "Latitude": -10.067321219166667, "img_date": "7/11/19", "id_bbox": "AC_1200013_1", "state": "AC" }, "geometry": { "type": "Point", "coordinates": [ -67.000309820833323, -10.067321219166669 ] } },
{ "type": "Feature", "properties": { "n_cattle": 3.0, "n_cattle_sd": 0.632, "Longitude": -67.000309820833323, "Latitude": -10.068422630833334, "img_date": "7/11/19", "id_bbox": "AC_1200013_1", "state": "AC" }, "geometry": { "type": "Point", "coordinates": [ -67.000309820833323, -10.068422630833336 ] } },
{ "type": "Feature", "properties": { "n_cattle": 2.0, "n_cattle_sd": 0.0, "Longitude": -67.000309820833323, "Latitude": -10.069524042500001, "img_date": "7/11/19", "id_bbox": "AC_1200013_1", "state": "AC" }, "geometry": { "type": "Point", "coordinates": [ -67.000309820833323, -10.069524042500001 ] } },
{ "type": "Feature", "properties": { "n_cattle": 1.0, "n_cattle_sd": 0.49, "Longitude": -67.000309820833323, "Latitude": -10.071726865833334, "img_date": "7/11/19", "id_bbox": "AC_1200013_1", "state": "AC" }, "geometry": { "type": "Point", "coordinates": [ -67.000309820833323, -10.071726865833334 ] } },
{ "type": "Feature", "properties": { "n_cattle": 3.0, "n_cattle_sd": 1.166, "Longitude": -67.000309820833323, "Latitude": -10.072828277500001, "img_date": "7/11/19", "id_bbox": "AC_1200013_1", "state": "AC" }, "geometry": { "type": "Point", "coordinates": [ -67.000309820833323, -10.072828277500001 ] } },
{ "type": "Feature", "properties": { "n_cattle": 2.0, "n_cattle_sd": 0.4, "Longitude": -67.000309820833323, "Latitude": -10.073929689166667, "img_date": "7/11/19", "id_bbox": "AC_1200013_1", "state": "AC" }, "geometry": { "type": "Point", "coordinates": [ -67.000309820833323, -10.073929689166667 ] } },
{ "type": "Feature", "properties": { "n_cattle": 2.0, "n_cattle_sd": 0.4, "Longitude": -67.000309820833323, "Latitude": -10.077233924166666, "img_date": "7/11/19", "id_bbox": "AC_1200013_1", "state": "AC" }, "geometry": { "type": "Point", "coordinates": [ -67.000309820833323, -10.077233924166666 ] } },
{ "type": "Feature", "properties": { "n_cattle": 14.0, "n_cattle_sd": 0.748, "Longitude": -67.000309820833323, "Latitude": -10.078335335833334, "img_date": "7/11/19", "id_bbox": "AC_1200013_1", "state": "AC" }, "geometry": { "type": "Point", "coordinates": [ -67.000309820833323, -10.078335335833332 ] } },
{ "type": "Feature", "properties": { "n_cattle": 1.0, "n_cattle_sd": 0.0, "Longitude": -67.000309820833323, "Latitude": -10.079436747500001, "img_date": "7/11/19", "id_bbox": "AC_1200013_1", "state": "AC" }, "geometry": { "type": "Point", "coordinates": [ -67.000309820833323, -10.079436747500003 ] } },
{ "type": "Feature", "properties": { "n_cattle": 1.0, "n_cattle_sd": 0.4, "Longitude": -67.000309820833323, "Latitude": -10.080538159166666, "img_date": "7/11/19", "id_bbox": "AC_1200013_1", "state": "AC" }, "geometry": { "type": "Point", "coordinates": [ -67.000309820833323, -10.080538159166666 ] } },
{ "type": "Feature", "properties": { "n_cattle": 10.0, "n_cattle_sd": 0.49, "Longitude": -67.000309820833323, "Latitude": -10.082740982500001, "img_date": "7/11/19", "id_bbox": "AC_1200013_1", "state": "AC" }, "geometry": { "type": "Point", "coordinates": [ -67.000309820833323, -10.082740982500001 ] } },
{ "type": "Feature", "properties": { "n_cattle": 1.0, "n_cattle_sd": 0.49, "Longitude": -67.000309820833323, "Latitude": -10.087146629166666, "img_date": "7/11/19", "id_bbox": "AC_1200013_1", "state": "AC" }, "geometry": { "type": "Point", "coordinates": [ -67.000309820833323, -10.087146629166666 ] } },
{ "type": "Feature", "properties": { "n_cattle": 1.0, "n_cattle_sd": 0.0, "Longitude": -66.9991928299074, "Latitude": -10.065118395833334, "img_date": "7/11/19", "id_bbox": "AC_1200013_1", "state": "AC" }, "geometry": { "type": "Point", "coordinates": [ -66.9991928299074, -10.065118395833332 ] } },
{ "type": "Feature", "properties": { "n_cattle": 1.0, "n_cattle_sd": 0.0, "Longitude": -66.9991928299074, "Latitude": -10.066219807500001, "img_date": "7/11/19", "id_bbox": "AC_1200013_1", "state": "AC" }, "geometry": { "type": "Point", "coordinates": [ -66.9991928299074, -10.066219807500001 ] } },
{ "type": "Feature", "properties": { "n_cattle": 7.0, "n_cattle_sd": 0.4, "Longitude": -66.9991928299074, "Latitude": -10.067321219166667, "img_date": "7/11/19", "id_bbox": "AC_1200013_1", "state": "AC" }, "geometry": { "type": "Point", "coordinates": [ -66.9991928299074, -10.067321219166667 ] } },
{ "type": "Feature", "properties": { "n_cattle": 1.0, "n_cattle_sd": 0.0, "Longitude": -66.9991928299074, "Latitude": -10.070625454166667, "img_date": "7/11/19", "id_bbox": "AC_1200013_1", "state": "AC" }, "geometry": { "type": "Point", "coordinates": [ -66.9991928299074, -10.070625454166668 ] } },
{ "type": "Feature", "properties": { "n_cattle": 1.0, "n_cattle_sd": 0.0, "Longitude": -66.9991928299074, "Latitude": -10.087146629166666, "img_date": "7/11/19", "id_bbox": "AC_1200013_1", "state": "AC" }, "geometry": { "type": "Point", "coordinates": [ -66.9991928299074, -10.087146629166666 ] } },
{ "type": "Feature", "properties": { "n_cattle": 1.0, "n_cattle_sd": 0.632, "Longitude": -66.998075838981478, "Latitude": -10.075031100833334, "img_date": "7/11/19", "id_bbox": "AC_1200013_1", "state": "AC" }, "geometry": { "type": "Point", "coordinates": [ -66.998075838981478, -10.075031100833334 ] } },
{ "type": "Feature", "properties": { "n_cattle": 1.0, "n_cattle_sd": 0.0, "Longitude": -66.995841857129619, "Latitude": -10.065118395833334, "img_date": "7/11/19", "id_bbox": "AC_1200013_1", "state": "AC" }, "geometry": { "type": "Point", "coordinates": [ -66.995841857129619, -10.065118395833334 ] } },
{ "type": "Feature", "properties": { "n_cattle": 1.0, "n_cattle_sd": 0.0, "Longitude": -66.991373893425916, "Latitude": -10.070625454166667, "img_date": "7/11/19", "id_bbox": "AC_1200013_1", "state": "AC" }, "geometry": { "type": "Point", "coordinates": [ -66.991373893425916, -10.070625454166668 ] } },
{ "type": "Feature", "properties": { "n_cattle": 2.0, "n_cattle_sd": 0.4, "Longitude": -66.991373893425916, "Latitude": -10.071726865833334, "img_date": "7/11/19", "id_bbox": "AC_1200013_1", "state": "AC" }, "geometry": { "type": "Point", "coordinates": [ -66.991373893425916, -10.071726865833334 ] } },
{ "type": "Feature", "properties": { "n_cattle": 1.0, "n_cattle_sd": 0.0, "Longitude": -66.990256902499993, "Latitude": -10.073929689166667, "img_date": "7/11/19", "id_bbox": "AC_1200013_1", "state": "AC" }, "geometry": { "type": "Point", "coordinates": [ -66.990256902499993, -10.073929689166667 ] } },
{ "type": "Feature", "properties": { "n_cattle": 5.0, "n_cattle_sd": 1.265, "Longitude": -66.988022920648135, "Latitude": -10.082740982500001, "img_date": "7/11/19", "id_bbox": "AC_1200013_1", "state": "AC" }, "geometry": { "type": "Point", "coordinates": [ -66.988022920648135, -10.082740982500001 ] } },
{ "type": "Feature", "properties": { "n_cattle": 4.0, "n_cattle_sd": 0.4, "Longitude": -66.988022920648135, "Latitude": -10.083842394166666, "img_date": "7/11/19", "id_bbox": "AC_1200013_1", "state": "AC" }, "geometry": { "type": "Point", "coordinates": [ -66.988022920648135, -10.083842394166666 ] } },
{ "type": "Feature", "properties": { "n_cattle": 2.0, "n_cattle_sd": 0.4, "Longitude": -66.986905929722212, "Latitude": -10.072828277500001, "img_date": "7/11/19", "id_bbox": "AC_1200013_1", "state": "AC" }, "geometry": { "type": "Point", "coordinates": [ -66.986905929722212, -10.072828277500001 ] } },
{ "type": "Feature", "properties": { "n_cattle": 1.0, "n_cattle_sd": 0.49, "Longitude": -66.986905929722212, "Latitude": -10.073929689166667, "img_date": "7/11/19", "id_bbox": "AC_1200013_1", "state": "AC" }, "geometry": { "type": "Point", "coordinates": [ -66.986905929722212, -10.073929689166667 ] } },
{ "type": "Feature", "properties": { "n_cattle": 1.0, "n_cattle_sd": 0.49, "Longitude": -66.986905929722212, "Latitude": -10.080538159166666, "img_date": "7/11/19", "id_bbox": "AC_1200013_1", "state": "AC" }, "geometry": { "type": "Point", "coordinates": [ -66.986905929722212, -10.080538159166666 ] } },
{ "type": "Feature", "properties": { "n_cattle": 1.0, "n_cattle_sd": 0.49, "Longitude": -66.986905929722212, "Latitude": -10.083842394166666, "img_date": "7/11/19", "id_bbox": "AC_1200013_1", "state": "AC" }, "geometry": { "type": "Point", "coordinates": [ -66.986905929722212, -10.083842394166666 ] } },
{ "type": "Feature", "properties": { "n_cattle": 10.0, "n_cattle_sd": 0.748, "Longitude": -66.98578893879629, "Latitude": -10.071726865833334, "img_date": "7/11/19", "id_bbox": "AC_1200013_1", "state": "AC" }, "geometry": { "type": "Point", "coordinates": [ -66.98578893879629, -10.071726865833334 ] } },
{ "type": "Feature", "properties": { "n_cattle": 1.0, "n_cattle_sd": 0.0, "Longitude": -66.98578893879629, "Latitude": -10.077233924166666, "img_date": "7/11/19", "id_bbox": "AC_1200013_1", "state": "AC" }, "geometry": { "type": "Point", "coordinates": [ -66.98578893879629, -10.077233924166666 ] } },
{ "type": "Feature", "properties": { "n_cattle": 2.0, "n_cattle_sd": 0.0, "Longitude": -66.984671947870368, "Latitude": -10.071726865833334, "img_date": "7/11/19", "id_bbox": "AC_1200013_1", "state": "AC" }, "geometry": { "type": "Point", "coordinates": [ -66.984671947870368, -10.071726865833334 ] } },
{ "type": "Feature", "properties": { "n_cattle": 1.0, "n_cattle_sd": 0.0, "Longitude": -66.984671947870368, "Latitude": -10.073929689166667, "img_date": "7/11/19", "id_bbox": "AC_1200013_1", "state": "AC" }, "geometry": { "type": "Point", "coordinates": [ -66.984671947870368, -10.073929689166667 ] } },
{ "type": "Feature", "properties": { "n_cattle": 3.0, "n_cattle_sd": 0.49, "Longitude": -66.984671947870368, "Latitude": -10.079436747500001, "img_date": "7/11/19", "id_bbox": "AC_1200013_1", "state": "AC" }, "geometry": { "type": "Point", "coordinates": [ -66.984671947870368, -10.079436747500003 ] } },
{ "type": "Feature", "properties": { "n_cattle": 2.0, "n_cattle_sd": 0.4, "Longitude": -66.983554956944431, "Latitude": -10.059611337500002, "img_date": "7/11/19", "id_bbox": "AC_1200013_1", "state": "AC" }, "geometry": { "type": "Point", "coordinates": [ -66.983554956944431, -10.059611337500002 ] } },
{ "type": "Feature", "properties": { "n_cattle": 4.0, "n_cattle_sd": 0.0, "Longitude": -66.983554956944431, "Latitude": -10.065118395833334, "img_date": "7/11/19", "id_bbox": "AC_1200013_1", "state": "AC" }, "geometry": { "type": "Point", "coordinates": [ -66.983554956944431, -10.065118395833334 ] } },
{ "type": "Feature", "properties": { "n_cattle": 2.0, "n_cattle_sd": 0.49, "Longitude": -66.983554956944431, "Latitude": -10.071726865833334, "img_date": "7/11/19", "id_bbox": "AC_1200013_1", "state": "AC" }, "geometry": { "type": "Point", "coordinates": [ -66.983554956944431, -10.071726865833334 ] } },
{ "type": "Feature", "properties": { "n_cattle": 1.0, "n_cattle_sd": 0.0, "Longitude": -66.983554956944431, "Latitude": -10.072828277500001, "img_date": "7/11/19", "id_bbox": "AC_1200013_1", "state": "AC" }, "geometry": { "type": "Point", "coordinates": [ -66.983554956944431, -10.072828277500001 ] } },
{ "type": "Feature", "properties": { "n_cattle": 1.0, "n_cattle_sd": 0.4, "Longitude": -66.983554956944431, "Latitude": -10.076132512500001, "img_date": "7/11/19", "id_bbox": "AC_1200013_1", "state": "AC" }, "geometry": { "type": "Point", "coordinates": [ -66.983554956944431, -10.076132512500001 ] } },
{ "type": "Feature", "properties": { "n_cattle": 1.0, "n_cattle_sd": 0.0, "Longitude": -66.982437966018509, "Latitude": -10.061814160833334, "img_date": "7/11/19", "id_bbox": "AC_1200013_1", "state": "AC" }, "geometry": { "type": "Point", "coordinates": [ -66.982437966018509, -10.061814160833336 ] } },
{ "type": "Feature", "properties": { "n_cattle": 2.0, "n_cattle_sd": 0.748, "Longitude": -66.982437966018509, "Latitude": -10.067321219166667, "img_date": "7/11/19", "id_bbox": "AC_1200013_1", "state": "AC" }, "geometry": { "type": "Point", "coordinates": [ -66.982437966018509, -10.067321219166667 ] } },
{ "type": "Feature", "properties": { "n_cattle": 1.0, "n_cattle_sd": 0.0, "Longitude": -66.982437966018509, "Latitude": -10.075031100833334, "img_date": "7/11/19", "id_bbox": "AC_1200013_1", "state": "AC" }, "geometry": { "type": "Point", "coordinates": [ -66.982437966018509, -10.075031100833334 ] } },
{ "type": "Feature", "properties": { "n_cattle": 1.0, "n_cattle_sd": 0.49, "Longitude": -66.982437966018509, "Latitude": -10.076132512500001, "img_date": "7/11/19", "id_bbox": "AC_1200013_1", "state": "AC" }, "geometry": { "type": "Point", "coordinates": [ -66.982437966018509, -10.076132512500001 ] } },
{ "type": "Feature", "properties": { "n_cattle": 2.0, "n_cattle_sd": 0.4, "Longitude": -66.981320975092586, "Latitude": -10.067321219166667, "img_date": "7/11/19", "id_bbox": "AC_1200013_1", "state": "AC" }, "geometry": { "type": "Point", "coordinates": [ -66.981320975092601, -10.067321219166667 ] } },
{ "type": "Feature", "properties": { "n_cattle": 2.0, "n_cattle_sd": 0.49, "Longitude": -66.981320975092586, "Latitude": -10.068422630833334, "img_date": "7/11/19", "id_bbox": "AC_1200013_1", "state": "AC" }, "geometry": { "type": "Point", "coordinates": [ -66.981320975092601, -10.068422630833336 ] } },
{ "type": "Feature", "properties": { "n_cattle": 3.0, "n_cattle_sd": 0.4, "Longitude": -66.981320975092586, "Latitude": -10.075031100833334, "img_date": "7/11/19", "id_bbox": "AC_1200013_1", "state": "AC" }, "geometry": { "type": "Point", "coordinates": [ -66.981320975092601, -10.075031100833336 ] } },
{ "type": "Feature", "properties": { "n_cattle": 10.0, "n_cattle_sd": 0.632, "Longitude": -66.981320975092586, "Latitude": -10.076132512500001, "img_date": "7/11/19", "id_bbox": "AC_1200013_1", "state": "AC" }, "geometry": { "type": "Point", "coordinates": [ -66.981320975092601, -10.076132512500001 ] } },
{ "type": "Feature", "properties": { "n_cattle": 11.0, "n_cattle_sd": 0.49, "Longitude": -66.980203984166664, "Latitude": -10.069524042500001, "img_date": "7/11/19", "id_bbox": "AC_1200013_1", "state": "AC" }, "geometry": { "type": "Point", "coordinates": [ -66.980203984166664, -10.069524042500001 ] } },
{ "type": "Feature", "properties": { "n_cattle": 1.0, "n_cattle_sd": 0.0, "Longitude": -66.980203984166664, "Latitude": -10.070625454166667, "img_date": "7/11/19", "id_bbox": "AC_1200013_1", "state": "AC" }, "geometry": { "type": "Point", "coordinates": [ -66.980203984166664, -10.070625454166668 ] } },
{ "type": "Feature", "properties": { "n_cattle": 2.0, "n_cattle_sd": 0.4, "Longitude": -66.980203984166664, "Latitude": -10.075031100833334, "img_date": "7/11/19", "id_bbox": "AC_1200013_1", "state": "AC" }, "geometry": { "type": "Point", "coordinates": [ -66.980203984166664, -10.075031100833332 ] } },
{ "type": "Feature", "properties": { "n_cattle": 1.0, "n_cattle_sd": 0.0, "Longitude": -66.980203984166664, "Latitude": -10.081639570833334, "img_date": "7/11/19", "id_bbox": "AC_1200013_1", "state": "AC" }, "geometry": { "type": "Point", "coordinates": [ -66.980203984166664, -10.081639570833334 ] } },
{ "type": "Feature", "properties": { "n_cattle": 3.0, "n_cattle_sd": 0.4, "Longitude": -66.979086993240728, "Latitude": -10.069524042500001, "img_date": "7/11/19", "id_bbox": "AC_1200013_1", "state": "AC" }, "geometry": { "type": "Point", "coordinates": [ -66.979086993240728, -10.069524042499999 ] } },
{ "type": "Feature", "properties": { "n_cattle": 5.0, "n_cattle_sd": 0.49, "Longitude": -66.979086993240728, "Latitude": -10.070625454166667, "img_date": "7/11/19", "id_bbox": "AC_1200013_1", "state": "AC" }, "geometry": { "type": "Point", "coordinates": [ -66.979086993240728, -10.070625454166668 ] } },
{ "type": "Feature", "properties": { "n_cattle": 1.0, "n_cattle_sd": 0.4, "Longitude": -66.979086993240728, "Latitude": -10.077233924166666, "img_date": "7/11/19", "id_bbox": "AC_1200013_1", "state": "AC" }, "geometry": { "type": "Point", "coordinates": [ -66.979086993240728, -10.077233924166666 ] } },
{ "type": "Feature", "properties": { "n_cattle": 1.0, "n_cattle_sd": 0.0, "Longitude": -66.979086993240728, "Latitude": -10.081639570833334, "img_date": "7/11/19", "id_bbox": "AC_1200013_1", "state": "AC" }, "geometry": { "type": "Point", "coordinates": [ -66.979086993240728, -10.081639570833334 ] } },
{ "type": "Feature", "properties": { "n_cattle": 9.0, "n_cattle_sd": 0.49, "Longitude": -66.979086993240728, "Latitude": -10.082740982500001, "img_date": "7/11/19", "id_bbox": "AC_1200013_1", "state": "AC" }, "geometry": { "type": "Point", "coordinates": [ -66.979086993240728, -10.082740982500001 ] } },
{ "type": "Feature", "properties": { "n_cattle": 4.0, "n_cattle_sd": 0.0, "Longitude": -66.979086993240728, "Latitude": -10.083842394166666, "img_date": "7/11/19", "id_bbox": "AC_1200013_1", "state": "AC" }, "geometry": { "type": "Point", "coordinates": [ -66.979086993240728, -10.083842394166666 ] } },
{ "type": "Feature", "properties": { "n_cattle": 1.0, "n_cattle_sd": 0.49, "Longitude": -66.977970002314805, "Latitude": -10.076132512500001, "img_date": "7/11/19", "id_bbox": "AC_1200013_1", "state": "AC" }, "geometry": { "type": "Point", "coordinates": [ -66.977970002314805, -10.076132512500001 ] } },
{ "type": "Feature", "properties": { "n_cattle": 2.0, "n_cattle_sd": 0.49, "Longitude": -66.977970002314805, "Latitude": -10.082740982500001, "img_date": "7/11/19", "id_bbox": "AC_1200013_1", "state": "AC" }, "geometry": { "type": "Point", "coordinates": [ -66.977970002314805, -10.082740982500001 ] } },
{ "type": "Feature", "properties": { "n_cattle": 7.0, "n_cattle_sd": 0.0, "Longitude": -66.977970002314805, "Latitude": -10.083842394166666, "img_date": "7/11/19", "id_bbox": "AC_1200013_1", "state": "AC" }, "geometry": { "type": "Point", "coordinates": [ -66.977970002314805, -10.083842394166666 ] } },
{ "type": "Feature", "properties": { "n_cattle": 5.0, "n_cattle_sd": 0.748, "Longitude": -66.977970002314805, "Latitude": -10.084943805833333, "img_date": "7/11/19", "id_bbox": "AC_1200013_1", "state": "AC" }, "geometry": { "type": "Point", "coordinates": [ -66.977970002314805, -10.084943805833333 ] } },
{ "type": "Feature", "properties": { "n_cattle": 1.0, "n_cattle_sd": 0.0, "Longitude": -66.977970002314805, "Latitude": -10.086045217500001, "img_date": "7/11/19", "id_bbox": "AC_1200013_1", "state": "AC" }, "geometry": { "type": "Point", "coordinates": [ -66.977970002314805, -10.086045217500001 ] } },
{ "type": "Feature", "properties": { "n_cattle": 1.0, "n_cattle_sd": 0.49, "Longitude": -66.976853011388883, "Latitude": -10.065118395833334, "img_date": "7/11/19", "id_bbox": "AC_1200013_1", "state": "AC" }, "geometry": { "type": "Point", "coordinates": [ -66.976853011388883, -10.065118395833334 ] } },
{ "type": "Feature", "properties": { "n_cattle": 1.0, "n_cattle_sd": 0.4, "Longitude": -66.976853011388883, "Latitude": -10.086045217500001, "img_date": "7/11/19", "id_bbox": "AC_1200013_1", "state": "AC" }, "geometry": { "type": "Point", "coordinates": [ -66.976853011388883, -10.086045217500002 ] } },
{ "type": "Feature", "properties": { "n_cattle": 6.0, "n_cattle_sd": 0.98, "Longitude": -66.975736020462961, "Latitude": -10.080538159166666, "img_date": "7/11/19", "id_bbox": "AC_1200013_1", "state": "AC" }, "geometry": { "type": "Point", "coordinates": [ -66.975736020462961, -10.080538159166666 ] } },
{ "type": "Feature", "properties": { "n_cattle": 1.0, "n_cattle_sd": 0.0, "Longitude": -66.974619029537024, "Latitude": -10.072828277500001, "img_date": "7/11/19", "id_bbox": "AC_1200013_1", "state": "AC" }, "geometry": { "type": "Point", "coordinates": [ -66.974619029537024, -10.072828277500001 ] } },
{ "type": "Feature", "properties": { "n_cattle": 1.0, "n_cattle_sd": 0.49, "Longitude": -66.974619029537024, "Latitude": -10.080538159166666, "img_date": "7/11/19", "id_bbox": "AC_1200013_1", "state": "AC" }, "geometry": { "type": "Point", "coordinates": [ -66.974619029537024, -10.080538159166666 ] } },
{ "type": "Feature", "properties": { "n_cattle": 13.0, "n_cattle_sd": 0.748, "Longitude": -66.972385047685179, "Latitude": -10.068422630833334, "img_date": "7/11/19", "id_bbox": "AC_1200013_1", "state": "AC" }, "geometry": { "type": "Point", "coordinates": [ -66.972385047685179, -10.068422630833334 ] } },
{ "type": "Feature", "properties": { "n_cattle": 3.0, "n_cattle_sd": 0.49, "Longitude": -66.972385047685179, "Latitude": -10.069524042500001, "img_date": "7/11/19", "id_bbox": "AC_1200013_1", "state": "AC" }, "geometry": { "type": "Point", "coordinates": [ -66.972385047685179, -10.069524042499999 ] } },
{ "type": "Feature", "properties": { "n_cattle": 1.0, "n_cattle_sd": 0.49, "Longitude": -66.972385047685179, "Latitude": -10.073929689166667, "img_date": "7/11/19", "id_bbox": "AC_1200013_1", "state": "AC" }, "geometry": { "type": "Point", "coordinates": [ -66.972385047685179, -10.073929689166667 ] } },
{ "type": "Feature", "properties": { "n_cattle": 1.0, "n_cattle_sd": 0.49, "Longitude": -66.972385047685179, "Latitude": -10.082740982500001, "img_date": "7/11/19", "id_bbox": "AC_1200013_1", "state": "AC" }, "geometry": { "type": "Point", "coordinates": [ -66.972385047685179, -10.082740982500001 ] } },
{ "type": "Feature", "properties": { "n_cattle": 1.0, "n_cattle_sd": 0.0, "Longitude": -66.972385047685179, "Latitude": -10.088248040833333, "img_date": "7/11/19", "id_bbox": "AC_1200013_1", "state": "AC" }, "geometry": { "type": "Point", "coordinates": [ -66.972385047685179, -10.088248040833331 ] } },
{ "type": "Feature", "properties": { "n_cattle": 1.0, "n_cattle_sd": 0.0, "Longitude": -66.971268056759257, "Latitude": -10.068422630833334, "img_date": "7/11/19", "id_bbox": "AC_1200013_1", "state": "AC" }, "geometry": { "type": "Point", "coordinates": [ -66.971268056759257, -10.068422630833334 ] } },
{ "type": "Feature", "properties": { "n_cattle": 1.0, "n_cattle_sd": 0.4, "Longitude": -66.971268056759257, "Latitude": -10.069524042500001, "img_date": "7/11/19", "id_bbox": "AC_1200013_1", "state": "AC" }, "geometry": { "type": "Point", "coordinates": [ -66.971268056759257, -10.069524042499999 ] } },
{ "type": "Feature", "properties": { "n_cattle": 1.0, "n_cattle_sd": 0.49, "Longitude": -66.971268056759257, "Latitude": -10.072828277500001, "img_date": "7/11/19", "id_bbox": "AC_1200013_1", "state": "AC" }, "geometry": { "type": "Point", "coordinates": [ -66.971268056759257, -10.072828277500001 ] } },
{ "type": "Feature", "properties": { "n_cattle": 1.0, "n_cattle_sd": 0.0, "Longitude": -66.971268056759257, "Latitude": -10.079436747500001, "img_date": "7/11/19", "id_bbox": "AC_1200013_1", "state": "AC" }, "geometry": { "type": "Point", "coordinates": [ -66.971268056759257, -10.079436747500003 ] } },
{ "type": "Feature", "properties": { "n_cattle": 1.0, "n_cattle_sd": 0.4, "Longitude": -66.970151065833335, "Latitude": -10.070625454166667, "img_date": "7/11/19", "id_bbox": "AC_1200013_1", "state": "AC" }, "geometry": { "type": "Point", "coordinates": [ -66.970151065833335, -10.070625454166668 ] } },
{ "type": "Feature", "properties": { "n_cattle": 6.0, "n_cattle_sd": 0.4, "Longitude": -66.970151065833335, "Latitude": -10.072828277500001, "img_date": "7/11/19", "id_bbox": "AC_1200013_1", "state": "AC" }, "geometry": { "type": "Point", "coordinates": [ -66.970151065833335, -10.072828277500003 ] } },
{ "type": "Feature", "properties": { "n_cattle": 1.0, "n_cattle_sd": 0.0, "Longitude": -66.970151065833335, "Latitude": -10.073929689166667, "img_date": "7/11/19", "id_bbox": "AC_1200013_1", "state": "AC" }, "geometry": { "type": "Point", "coordinates": [ -66.970151065833335, -10.073929689166667 ] } },
{ "type": "Feature", "properties": { "n_cattle": 1.0, "n_cattle_sd": 0.632, "Longitude": -66.970151065833335, "Latitude": -10.075031100833334, "img_date": "7/11/19", "id_bbox": "AC_1200013_1", "state": "AC" }, "geometry": { "type": "Point", "coordinates": [ -66.970151065833335, -10.075031100833334 ] } },
{ "type": "Feature", "properties": { "n_cattle": 2.0, "n_cattle_sd": 0.0, "Longitude": -66.969034074907398, "Latitude": -10.062915572500001, "img_date": "7/11/19", "id_bbox": "AC_1200013_1", "state": "AC" }, "geometry": { "type": "Point", "coordinates": [ -66.969034074907398, -10.062915572500001 ] } },
{ "type": "Feature", "properties": { "n_cattle": 2.0, "n_cattle_sd": 0.0, "Longitude": -66.969034074907398, "Latitude": -10.064016984166667, "img_date": "7/11/19", "id_bbox": "AC_1200013_1", "state": "AC" }, "geometry": { "type": "Point", "coordinates": [ -66.969034074907398, -10.064016984166667 ] } },
{ "type": "Feature", "properties": { "n_cattle": 2.0, "n_cattle_sd": 0.49, "Longitude": -66.967917083981476, "Latitude": -10.064016984166667, "img_date": "7/11/19", "id_bbox": "AC_1200013_1", "state": "AC" }, "geometry": { "type": "Point", "coordinates": [ -66.967917083981476, -10.064016984166667 ] } },
{ "type": "Feature", "properties": { "n_cattle": 5.0, "n_cattle_sd": 0.4, "Longitude": -66.967917083981476, "Latitude": -10.065118395833334, "img_date": "7/11/19", "id_bbox": "AC_1200013_1", "state": "AC" }, "geometry": { "type": "Point", "coordinates": [ -66.967917083981476, -10.065118395833334 ] } },
{ "type": "Feature", "properties": { "n_cattle": 3.0, "n_cattle_sd": 0.0, "Longitude": -66.967917083981476, "Latitude": -10.066219807500001, "img_date": "7/11/19", "id_bbox": "AC_1200013_1", "state": "AC" }, "geometry": { "type": "Point", "coordinates": [ -66.967917083981476, -10.066219807500001 ] } },
{ "type": "Feature", "properties": { "n_cattle": 1.0, "n_cattle_sd": 0.49, "Longitude": -66.967917083981476, "Latitude": -10.078335335833334, "img_date": "7/11/19", "id_bbox": "AC_1200013_1", "state": "AC" }, "geometry": { "type": "Point", "coordinates": [ -66.967917083981476, -10.078335335833332 ] } },
{ "type": "Feature", "properties": { "n_cattle": 1.0, "n_cattle_sd": 0.49, "Longitude": -66.967917083981476, "Latitude": -10.081639570833334, "img_date": "7/11/19", "id_bbox": "AC_1200013_1", "state": "AC" }, "geometry": { "type": "Point", "coordinates": [ -66.967917083981476, -10.081639570833334 ] } },
{ "type": "Feature", "properties": { "n_cattle": 1.0, "n_cattle_sd": 0.0, "Longitude": -66.967917083981476, "Latitude": -10.082740982500001, "img_date": "7/11/19", "id_bbox": "AC_1200013_1", "state": "AC" }, "geometry": { "type": "Point", "coordinates": [ -66.967917083981476, -10.082740982500001 ] } },
{ "type": "Feature", "properties": { "n_cattle": 4.0, "n_cattle_sd": 0.4, "Longitude": -66.967917083981476, "Latitude": -10.083842394166666, "img_date": "7/11/19", "id_bbox": "AC_1200013_1", "state": "AC" }, "geometry": { "type": "Point", "coordinates": [ -66.967917083981476, -10.083842394166666 ] } },
{ "type": "Feature", "properties": { "n_cattle": 2.0, "n_cattle_sd": 0.49, "Longitude": -66.966800093055554, "Latitude": -10.072828277500001, "img_date": "7/11/19", "id_bbox": "AC_1200013_1", "state": "AC" }, "geometry": { "type": "Point", "coordinates": [ -66.966800093055554, -10.072828277499999 ] } },
{ "type": "Feature", "properties": { "n_cattle": 1.0, "n_cattle_sd": 0.0, "Longitude": -66.966800093055554, "Latitude": -10.077233924166666, "img_date": "7/11/19", "id_bbox": "AC_1200013_1", "state": "AC" }, "geometry": { "type": "Point", "coordinates": [ -66.966800093055554, -10.077233924166666 ] } },
{ "type": "Feature", "properties": { "n_cattle": 4.0, "n_cattle_sd": 0.632, "Longitude": -66.966800093055554, "Latitude": -10.082740982500001, "img_date": "7/11/19", "id_bbox": "AC_1200013_1", "state": "AC" }, "geometry": { "type": "Point", "coordinates": [ -66.966800093055554, -10.082740982500001 ] } },
{ "type": "Feature", "properties": { "n_cattle": 4.0, "n_cattle_sd": 0.4, "Longitude": -66.966800093055554, "Latitude": -10.083842394166666, "img_date": "7/11/19", "id_bbox": "AC_1200013_1", "state": "AC" }, "geometry": { "type": "Point", "coordinates": [ -66.966800093055554, -10.083842394166666 ] } },
{ "type": "Feature", "properties": { "n_cattle": 1.0, "n_cattle_sd": 0.0, "Longitude": -66.963449120277772, "Latitude": -10.066219807500001, "img_date": "7/11/19", "id_bbox": "AC_1200013_1", "state": "AC" }, "geometry": { "type": "Point", "coordinates": [ -66.963449120277772, -10.066219807500001 ] } },
{ "type": "Feature", "properties": { "n_cattle": 1.0, "n_cattle_sd": 0.0, "Longitude": -66.963449120277772, "Latitude": -10.072828277500001, "img_date": "7/11/19", "id_bbox": "AC_1200013_1", "state": "AC" }, "geometry": { "type": "Point", "coordinates": [ -66.963449120277772, -10.072828277500001 ] } },
{ "type": "Feature", "properties": { "n_cattle": 1.0, "n_cattle_sd": 0.4, "Longitude": -66.963449120277772, "Latitude": -10.076132512500001, "img_date": "7/11/19", "id_bbox": "AC_1200013_1", "state": "AC" }, "geometry": { "type": "Point", "coordinates": [ -66.963449120277772, -10.076132512500001 ] } },
{ "type": "Feature", "properties": { "n_cattle": 1.0, "n_cattle_sd": 0.49, "Longitude": -66.963449120277772, "Latitude": -10.080538159166666, "img_date": "7/11/19", "id_bbox": "AC_1200013_1", "state": "AC" }, "geometry": { "type": "Point", "coordinates": [ -66.963449120277772, -10.080538159166666 ] } },
{ "type": "Feature", "properties": { "n_cattle": 3.0, "n_cattle_sd": 0.0, "Longitude": -66.96233212935185, "Latitude": -10.076132512500001, "img_date": "7/11/19", "id_bbox": "AC_1200013_1", "state": "AC" }, "geometry": { "type": "Point", "coordinates": [ -66.96233212935185, -10.076132512500001 ] } },
{ "type": "Feature", "properties": { "n_cattle": 1.0, "n_cattle_sd": 0.49, "Longitude": -66.96233212935185, "Latitude": -10.081639570833334, "img_date": "7/11/19", "id_bbox": "AC_1200013_1", "state": "AC" }, "geometry": { "type": "Point", "coordinates": [ -66.96233212935185, -10.081639570833334 ] } },
{ "type": "Feature", "properties": { "n_cattle": 1.0, "n_cattle_sd": 0.49, "Longitude": -66.96233212935185, "Latitude": -10.082740982500001, "img_date": "7/11/19", "id_bbox": "AC_1200013_1", "state": "AC" }, "geometry": { "type": "Point", "coordinates": [ -66.96233212935185, -10.082740982500001 ] } },
{ "type": "Feature", "properties": { "n_cattle": 1.0, "n_cattle_sd": 0.49, "Longitude": -66.96233212935185, "Latitude": -10.083842394166666, "img_date": "7/11/19", "id_bbox": "AC_1200013_1", "state": "AC" }, "geometry": { "type": "Point", "coordinates": [ -66.96233212935185, -10.083842394166666 ] } },
{ "type": "Feature", "properties": { "n_cattle": 1.0, "n_cattle_sd": 0.0, "Longitude": -66.96233212935185, "Latitude": -10.090450864166666, "img_date": "7/11/19", "id_bbox": "AC_1200013_1", "state": "AC" }, "geometry": { "type": "Point", "coordinates": [ -66.96233212935185, -10.090450864166666 ] } },
{ "type": "Feature", "properties": { "n_cattle": 1.0, "n_cattle_sd": 0.4, "Longitude": -66.960098147499991, "Latitude": -10.070625454166667, "img_date": "7/11/19", "id_bbox": "AC_1200013_1", "state": "AC" }, "geometry": { "type": "Point", "coordinates": [ -66.960098147499991, -10.070625454166668 ] } },
{ "type": "Feature", "properties": { "n_cattle": 1.0, "n_cattle_sd": 0.0, "Longitude": -66.958981156574069, "Latitude": -10.075031100833334, "img_date": "7/11/19", "id_bbox": "AC_1200013_1", "state": "AC" }, "geometry": { "type": "Point", "coordinates": [ -66.958981156574069, -10.075031100833334 ] } },
{ "type": "Feature", "properties": { "n_cattle": 1.0, "n_cattle_sd": 0.0, "Longitude": -66.958981156574069, "Latitude": -10.083842394166666, "img_date": "7/11/19", "id_bbox": "AC_1200013_1", "state": "AC" }, "geometry": { "type": "Point", "coordinates": [ -66.958981156574069, -10.083842394166666 ] } },
{ "type": "Feature", "properties": { "n_cattle": 1.0, "n_cattle_sd": 0.4, "Longitude": -66.957864165648147, "Latitude": -10.060712749166667, "img_date": "7/11/19", "id_bbox": "AC_1200013_1", "state": "AC" }, "geometry": { "type": "Point", "coordinates": [ -66.957864165648147, -10.060712749166667 ] } },
{ "type": "Feature", "properties": { "n_cattle": 2.0, "n_cattle_sd": 0.0, "Longitude": -66.957864165648147, "Latitude": -10.061814160833334, "img_date": "7/11/19", "id_bbox": "AC_1200013_1", "state": "AC" }, "geometry": { "type": "Point", "coordinates": [ -66.957864165648147, -10.061814160833334 ] } },
{ "type": "Feature", "properties": { "n_cattle": 5.0, "n_cattle_sd": 0.0, "Longitude": -66.957864165648147, "Latitude": -10.062915572500001, "img_date": "7/11/19", "id_bbox": "AC_1200013_1", "state": "AC" }, "geometry": { "type": "Point", "coordinates": [ -66.957864165648147, -10.062915572500001 ] } },
{ "type": "Feature", "properties": { "n_cattle": 3.0, "n_cattle_sd": 0.4, "Longitude": -66.956747174722224, "Latitude": -10.064016984166667, "img_date": "7/11/19", "id_bbox": "AC_1200013_1", "state": "AC" }, "geometry": { "type": "Point", "coordinates": [ -66.956747174722224, -10.064016984166667 ] } },
{ "type": "Feature", "properties": { "n_cattle": 16.0, "n_cattle_sd": 0.748, "Longitude": -66.956747174722224, "Latitude": -10.065118395833334, "img_date": "7/11/19", "id_bbox": "AC_1200013_1", "state": "AC" }, "geometry": { "type": "Point", "coordinates": [ -66.956747174722224, -10.065118395833334 ] } },
{ "type": "Feature", "properties": { "n_cattle": 8.0, "n_cattle_sd": 1.095, "Longitude": -66.956747174722224, "Latitude": -10.066219807500001, "img_date": "7/11/19", "id_bbox": "AC_1200013_1", "state": "AC" }, "geometry": { "type": "Point", "coordinates": [ -66.956747174722224, -10.066219807500001 ] } },
{ "type": "Feature", "properties": { "n_cattle": 7.0, "n_cattle_sd": 0.4, "Longitude": -66.956747174722224, "Latitude": -10.067321219166667, "img_date": "7/11/19", "id_bbox": "AC_1200013_1", "state": "AC" }, "geometry": { "type": "Point", "coordinates": [ -66.956747174722224, -10.067321219166667 ] } },
{ "type": "Feature", "properties": { "n_cattle": 1.0, "n_cattle_sd": 0.0, "Longitude": -66.956747174722224, "Latitude": -10.068422630833334, "img_date": "7/11/19", "id_bbox": "AC_1200013_1", "state": "AC" }, "geometry": { "type": "Point", "coordinates": [ -66.956747174722224, -10.068422630833334 ] } },
{ "type": "Feature", "properties": { "n_cattle": 3.0, "n_cattle_sd": 0.4, "Longitude": -66.955630183796288, "Latitude": -10.065118395833334, "img_date": "7/11/19", "id_bbox": "AC_1200013_1", "state": "AC" }, "geometry": { "type": "Point", "coordinates": [ -66.955630183796288, -10.065118395833334 ] } },
{ "type": "Feature", "properties": { "n_cattle": 7.0, "n_cattle_sd": 0.0, "Longitude": -66.955630183796288, "Latitude": -10.068422630833334, "img_date": "7/11/19", "id_bbox": "AC_1200013_1", "state": "AC" }, "geometry": { "type": "Point", "coordinates": [ -66.955630183796288, -10.068422630833334 ] } },
{ "type": "Feature", "properties": { "n_cattle": 1.0, "n_cattle_sd": 0.0, "Longitude": -66.955630183796288, "Latitude": -10.081639570833334, "img_date": "7/11/19", "id_bbox": "AC_1200013_1", "state": "AC" }, "geometry": { "type": "Point", "coordinates": [ -66.955630183796288, -10.081639570833334 ] } },
{ "type": "Feature", "properties": { "n_cattle": 1.0, "n_cattle_sd": 0.0, "Longitude": -66.954513192870365, "Latitude": -10.084943805833333, "img_date": "7/11/19", "id_bbox": "AC_1200013_1", "state": "AC" }, "geometry": { "type": "Point", "coordinates": [ -66.954513192870365, -10.084943805833333 ] } },
{ "type": "Feature", "properties": { "n_cattle": 6.0, "n_cattle_sd": 0.49, "Longitude": -66.953396201944443, "Latitude": -10.069524042500001, "img_date": "7/11/19", "id_bbox": "AC_1200013_1", "state": "AC" }, "geometry": { "type": "Point", "coordinates": [ -66.953396201944443, -10.069524042500001 ] } },
{ "type": "Feature", "properties": { "n_cattle": 1.0, "n_cattle_sd": 0.49, "Longitude": -66.953396201944443, "Latitude": -10.070625454166667, "img_date": "7/11/19", "id_bbox": "AC_1200013_1", "state": "AC" }, "geometry": { "type": "Point", "coordinates": [ -66.953396201944443, -10.070625454166668 ] } },
{ "type": "Feature", "properties": { "n_cattle": 2.0, "n_cattle_sd": 0.0, "Longitude": -66.952279211018521, "Latitude": -10.080538159166666, "img_date": "7/11/19", "id_bbox": "AC_1200013_1", "state": "AC" }, "geometry": { "type": "Point", "coordinates": [ -66.952279211018521, -10.080538159166668 ] } },
{ "type": "Feature", "properties": { "n_cattle": 1.0, "n_cattle_sd": 0.4, "Longitude": -66.951162220092584, "Latitude": -10.081639570833334, "img_date": "7/11/19", "id_bbox": "AC_1200013_1", "state": "AC" }, "geometry": { "type": "Point", "coordinates": [ -66.951162220092584, -10.081639570833334 ] } },
{ "type": "Feature", "properties": { "n_cattle": 1.0, "n_cattle_sd": 0.0, "Longitude": -66.950045229166662, "Latitude": -10.086045217500001, "img_date": "7/11/19", "id_bbox": "AC_1200013_1", "state": "AC" }, "geometry": { "type": "Point", "coordinates": [ -66.950045229166662, -10.086045217500002 ] } },
{ "type": "Feature", "properties": { "n_cattle": 1.0, "n_cattle_sd": 0.8, "Longitude": -66.950045229166662, "Latitude": -10.088248040833333, "img_date": "7/11/19", "id_bbox": "AC_1200013_1", "state": "AC" }, "geometry": { "type": "Point", "coordinates": [ -66.950045229166662, -10.088248040833333 ] } },
{ "type": "Feature", "properties": { "n_cattle": 3.0, "n_cattle_sd": 0.4, "Longitude": -66.947811247314817, "Latitude": -10.080538159166666, "img_date": "7/11/19", "id_bbox": "AC_1200013_1", "state": "AC" }, "geometry": { "type": "Point", "coordinates": [ -66.947811247314817, -10.080538159166665 ] } },
{ "type": "Feature", "properties": { "n_cattle": 3.0, "n_cattle_sd": 0.4, "Longitude": -66.947811247314817, "Latitude": -10.081639570833334, "img_date": "7/11/19", "id_bbox": "AC_1200013_1", "state": "AC" }, "geometry": { "type": "Point", "coordinates": [ -66.947811247314817, -10.081639570833334 ] } },
{ "type": "Feature", "properties": { "n_cattle": 1.0, "n_cattle_sd": 0.49, "Longitude": -66.946694256388881, "Latitude": -10.080538159166666, "img_date": "7/11/19", "id_bbox": "AC_1200013_1", "state": "AC" }, "geometry": { "type": "Point", "coordinates": [ -66.946694256388881, -10.080538159166668 ] } },
{ "type": "Feature", "properties": { "n_cattle": 3.0, "n_cattle_sd": 0.49, "Longitude": -66.946694256388881, "Latitude": -10.084943805833333, "img_date": "7/11/19", "id_bbox": "AC_1200013_1", "state": "AC" }, "geometry": { "type": "Point", "coordinates": [ -66.946694256388881, -10.084943805833333 ] } },
{ "type": "Feature", "properties": { "n_cattle": 1.0, "n_cattle_sd": 0.4, "Longitude": -66.946694256388881, "Latitude": -10.086045217500001, "img_date": "7/11/19", "id_bbox": "AC_1200013_1", "state": "AC" }, "geometry": { "type": "Point", "coordinates": [ -66.946694256388881, -10.086045217500002 ] } },
{ "type": "Feature", "properties": { "n_cattle": 9.0, "n_cattle_sd": 0.894, "Longitude": -66.945577265462958, "Latitude": -10.084943805833333, "img_date": "7/11/19", "id_bbox": "AC_1200013_1", "state": "AC" }, "geometry": { "type": "Point", "coordinates": [ -66.945577265462958, -10.084943805833333 ] } },
{ "type": "Feature", "properties": { "n_cattle": 4.0, "n_cattle_sd": 0.49, "Longitude": -66.945577265462958, "Latitude": -10.086045217500001, "img_date": "7/11/19", "id_bbox": "AC_1200013_1", "state": "AC" }, "geometry": { "type": "Point", "coordinates": [ -66.945577265462958, -10.086045217500001 ] } },
{ "type": "Feature", "properties": { "n_cattle": 1.0, "n_cattle_sd": 0.4, "Longitude": -67.069472504166654, "Latitude": -10.099954113333334, "img_date": "5/17/20", "id_bbox": "AC_1200013_2", "state": "AC" }, "geometry": { "type": "Point", "coordinates": [ -67.069472504166654, -10.099954113333336 ] } },
{ "type": "Feature", "properties": { "n_cattle": 2.0, "n_cattle_sd": 0.748, "Longitude": -67.069472504166654, "Latitude": -10.1011205, "img_date": "5/17/20", "id_bbox": "AC_1200013_2", "state": "AC" }, "geometry": { "type": "Point", "coordinates": [ -67.069472504166654, -10.1011205 ] } },
{ "type": "Feature", "properties": { "n_cattle": 1.0, "n_cattle_sd": 0.49, "Longitude": -67.069472504166654, "Latitude": -10.102286886666667, "img_date": "5/17/20", "id_bbox": "AC_1200013_2", "state": "AC" }, "geometry": { "type": "Point", "coordinates": [ -67.069472504166654, -10.102286886666668 ] } },
{ "type": "Feature", "properties": { "n_cattle": 1.0, "n_cattle_sd": 0.49, "Longitude": -67.069472504166654, "Latitude": -10.10811882, "img_date": "5/17/20", "id_bbox": "AC_1200013_2", "state": "AC" }, "geometry": { "type": "Point", "coordinates": [ -67.069472504166654, -10.10811882 ] } },
{ "type": "Feature", "properties": { "n_cattle": 19.0, "n_cattle_sd": 0.8, "Longitude": -67.069472504166654, "Latitude": -10.117449913333333, "img_date": "5/17/20", "id_bbox": "AC_1200013_2", "state": "AC" }, "geometry": { "type": "Point", "coordinates": [ -67.069472504166654, -10.117449913333333 ] } },
{ "type": "Feature", "properties": { "n_cattle": 20.0, "n_cattle_sd": 0.49, "Longitude": -67.069472504166654, "Latitude": -10.12211546, "img_date": "5/17/20", "id_bbox": "AC_1200013_2", "state": "AC" }, "geometry": { "type": "Point", "coordinates": [ -67.069472504166654, -10.12211546 ] } },
{ "type": "Feature", "properties": { "n_cattle": 14.0, "n_cattle_sd": 0.632, "Longitude": -67.069472504166654, "Latitude": -10.126781006666667, "img_date": "5/17/20", "id_bbox": "AC_1200013_2", "state": "AC" }, "geometry": { "type": "Point", "coordinates": [ -67.069472504166654, -10.126781006666667 ] } },
{ "type": "Feature", "properties": { "n_cattle": 1.0, "n_cattle_sd": 0.0, "Longitude": -67.068355172499992, "Latitude": -10.0836247, "img_date": "5/17/20", "id_bbox": "AC_1200013_2", "state": "AC" }, "geometry": { "type": "Point", "coordinates": [ -67.068355172499992, -10.0836247 ] } },
{ "type": "Feature", "properties": { "n_cattle": 1.0, "n_cattle_sd": 0.0, "Longitude": -67.068355172499992, "Latitude": -10.098787726666666, "img_date": "5/17/20", "id_bbox": "AC_1200013_2", "state": "AC" }, "geometry": { "type": "Point", "coordinates": [ -67.068355172499992, -10.098787726666666 ] } },
{ "type": "Feature", "properties": { "n_cattle": 2.0, "n_cattle_sd": 0.632, "Longitude": -67.068355172499992, "Latitude": -10.099954113333334, "img_date": "5/17/20", "id_bbox": "AC_1200013_2", "state": "AC" }, "geometry": { "type": "Point", "coordinates": [ -67.068355172499992, -10.099954113333334 ] } },
{ "type": "Feature", "properties": { "n_cattle": 4.0, "n_cattle_sd": 1.02, "Longitude": -67.068355172499992, "Latitude": -10.117449913333333, "img_date": "5/17/20", "id_bbox": "AC_1200013_2", "state": "AC" }, "geometry": { "type": "Point", "coordinates": [ -67.068355172499992, -10.117449913333333 ] } },
{ "type": "Feature", "properties": { "n_cattle": 1.0, "n_cattle_sd": 0.0, "Longitude": -67.068355172499992, "Latitude": -10.126781006666667, "img_date": "5/17/20", "id_bbox": "AC_1200013_2", "state": "AC" }, "geometry": { "type": "Point", "coordinates": [ -67.068355172499992, -10.126781006666667 ] } },
{ "type": "Feature", "properties": { "n_cattle": 6.0, "n_cattle_sd": 0.4, "Longitude": -67.068355172499992, "Latitude": -10.127947393333333, "img_date": "5/17/20", "id_bbox": "AC_1200013_2", "state": "AC" }, "geometry": { "type": "Point", "coordinates": [ -67.068355172499992, -10.127947393333335 ] } },
{ "type": "Feature", "properties": { "n_cattle": 1.0, "n_cattle_sd": 0.4, "Longitude": -67.067237840833315, "Latitude": -10.0836247, "img_date": "5/17/20", "id_bbox": "AC_1200013_2", "state": "AC" }, "geometry": { "type": "Point", "coordinates": [ -67.067237840833315, -10.0836247 ] } },
{ "type": "Feature", "properties": { "n_cattle": 14.0, "n_cattle_sd": 1.02, "Longitude": -67.067237840833315, "Latitude": -10.092955793333333, "img_date": "5/17/20", "id_bbox": "AC_1200013_2", "state": "AC" }, "geometry": { "type": "Point", "coordinates": [ -67.067237840833315, -10.092955793333335 ] } },
{ "type": "Feature", "properties": { "n_cattle": 1.0, "n_cattle_sd": 0.4, "Longitude": -67.067237840833315, "Latitude": -10.113950753333333, "img_date": "5/17/20", "id_bbox": "AC_1200013_2", "state": "AC" }, "geometry": { "type": "Point", "coordinates": [ -67.067237840833315, -10.113950753333334 ] } },
{ "type": "Feature", "properties": { "n_cattle": 4.0, "n_cattle_sd": 0.4, "Longitude": -67.067237840833315, "Latitude": -10.126781006666667, "img_date": "5/17/20", "id_bbox": "AC_1200013_2", "state": "AC" }, "geometry": { "type": "Point", "coordinates": [ -67.067237840833315, -10.126781006666667 ] } },
{ "type": "Feature", "properties": { "n_cattle": 8.0, "n_cattle_sd": 0.4, "Longitude": -67.067237840833315, "Latitude": -10.127947393333333, "img_date": "5/17/20", "id_bbox": "AC_1200013_2", "state": "AC" }, "geometry": { "type": "Point", "coordinates": [ -67.067237840833315, -10.127947393333333 ] } },
{ "type": "Feature", "properties": { "n_cattle": 11.0, "n_cattle_sd": 1.02, "Longitude": -67.067237840833315, "Latitude": -10.12911378, "img_date": "5/17/20", "id_bbox": "AC_1200013_2", "state": "AC" }, "geometry": { "type": "Point", "coordinates": [ -67.067237840833315, -10.12911378 ] } },
{ "type": "Feature", "properties": { "n_cattle": 3.0, "n_cattle_sd": 0.4, "Longitude": -67.066120509166652, "Latitude": -10.085957473333334, "img_date": "5/17/20", "id_bbox": "AC_1200013_2", "state": "AC" }, "geometry": { "type": "Point", "coordinates": [ -67.066120509166652, -10.085957473333334 ] } },
{ "type": "Feature", "properties": { "n_cattle": 4.0, "n_cattle_sd": 0.4, "Longitude": -67.066120509166652, "Latitude": -10.112784366666666, "img_date": "5/17/20", "id_bbox": "AC_1200013_2", "state": "AC" }, "geometry": { "type": "Point", "coordinates": [ -67.066120509166652, -10.112784366666666 ] } },
{ "type": "Feature", "properties": { "n_cattle": 5.0, "n_cattle_sd": 0.0, "Longitude": -67.066120509166652, "Latitude": -10.120949073333334, "img_date": "5/17/20", "id_bbox": "AC_1200013_2", "state": "AC" }, "geometry": { "type": "Point", "coordinates": [ -67.066120509166652, -10.120949073333334 ] } },
{ "type": "Feature", "properties": { "n_cattle": 1.0, "n_cattle_sd": 0.0, "Longitude": -67.066120509166652, "Latitude": -10.127947393333333, "img_date": "5/17/20", "id_bbox": "AC_1200013_2", "state": "AC" }, "geometry": { "type": "Point", "coordinates": [ -67.066120509166652, -10.127947393333335 ] } },
{ "type": "Feature", "properties": { "n_cattle": 3.0, "n_cattle_sd": 0.4, "Longitude": -67.065003177499989, "Latitude": -10.082458313333333, "img_date": "5/17/20", "id_bbox": "AC_1200013_2", "state": "AC" }, "geometry": { "type": "Point", "coordinates": [ -67.065003177499989, -10.082458313333333 ] } },
{ "type": "Feature", "properties": { "n_cattle": 1.0, "n_cattle_sd": 0.0, "Longitude": -67.065003177499989, "Latitude": -10.0836247, "img_date": "5/17/20", "id_bbox": "AC_1200013_2", "state": "AC" }, "geometry": { "type": "Point", "coordinates": [ -67.065003177499989, -10.0836247 ] } },
{ "type": "Feature", "properties": { "n_cattle": 1.0, "n_cattle_sd": 0.0, "Longitude": -67.065003177499989, "Latitude": -10.085957473333334, "img_date": "5/17/20", "id_bbox": "AC_1200013_2", "state": "AC" }, "geometry": { "type": "Point", "coordinates": [ -67.065003177499989, -10.085957473333334 ] } },
{ "type": "Feature", "properties": { "n_cattle": 1.0, "n_cattle_sd": 0.49, "Longitude": -67.065003177499989, "Latitude": -10.092955793333333, "img_date": "5/17/20", "id_bbox": "AC_1200013_2", "state": "AC" }, "geometry": { "type": "Point", "coordinates": [ -67.065003177499989, -10.092955793333335 ] } },
{ "type": "Feature", "properties": { "n_cattle": 5.0, "n_cattle_sd": 0.49, "Longitude": -67.065003177499989, "Latitude": -10.11161798, "img_date": "5/17/20", "id_bbox": "AC_1200013_2", "state": "AC" }, "geometry": { "type": "Point", "coordinates": [ -67.065003177499989, -10.11161798 ] } },
{ "type": "Feature", "properties": { "n_cattle": 4.0, "n_cattle_sd": 0.0, "Longitude": -67.065003177499989, "Latitude": -10.112784366666666, "img_date": "5/17/20", "id_bbox": "AC_1200013_2", "state": "AC" }, "geometry": { "type": "Point", "coordinates": [ -67.065003177499989, -10.112784366666666 ] } },
{ "type": "Feature", "properties": { "n_cattle": 3.0, "n_cattle_sd": 0.0, "Longitude": -67.065003177499989, "Latitude": -10.119782686666667, "img_date": "5/17/20", "id_bbox": "AC_1200013_2", "state": "AC" }, "geometry": { "type": "Point", "coordinates": [ -67.065003177499989, -10.119782686666669 ] } },
{ "type": "Feature", "properties": { "n_cattle": 16.0, "n_cattle_sd": 0.49, "Longitude": -67.065003177499989, "Latitude": -10.120949073333334, "img_date": "5/17/20", "id_bbox": "AC_1200013_2", "state": "AC" }, "geometry": { "type": "Point", "coordinates": [ -67.065003177499989, -10.120949073333334 ] } },
{ "type": "Feature", "properties": { "n_cattle": 4.0, "n_cattle_sd": 0.49, "Longitude": -67.063885845833326, "Latitude": -10.0836247, "img_date": "5/17/20", "id_bbox": "AC_1200013_2", "state": "AC" }, "geometry": { "type": "Point", "coordinates": [ -67.063885845833326, -10.0836247 ] } },
{ "type": "Feature", "properties": { "n_cattle": 1.0, "n_cattle_sd": 0.49, "Longitude": -67.063885845833326, "Latitude": -10.084791086666666, "img_date": "5/17/20", "id_bbox": "AC_1200013_2", "state": "AC" }, "geometry": { "type": "Point", "coordinates": [ -67.063885845833326, -10.084791086666666 ] } },
{ "type": "Feature", "properties": { "n_cattle": 3.0, "n_cattle_sd": 0.0, "Longitude": -67.063885845833326, "Latitude": -10.092955793333333, "img_date": "5/17/20", "id_bbox": "AC_1200013_2", "state": "AC" }, "geometry": { "type": "Point", "coordinates": [ -67.063885845833326, -10.092955793333333 ] } },
{ "type": "Feature", "properties": { "n_cattle": 1.0, "n_cattle_sd": 0.0, "Longitude": -67.063885845833326, "Latitude": -10.110451593333334, "img_date": "5/17/20", "id_bbox": "AC_1200013_2", "state": "AC" }, "geometry": { "type": "Point", "coordinates": [ -67.063885845833326, -10.110451593333334 ] } },
{ "type": "Feature", "properties": { "n_cattle": 3.0, "n_cattle_sd": 0.49, "Longitude": -67.063885845833326, "Latitude": -10.11161798, "img_date": "5/17/20", "id_bbox": "AC_1200013_2", "state": "AC" }, "geometry": { "type": "Point", "coordinates": [ -67.063885845833326, -10.11161798 ] } },
{ "type": "Feature", "properties": { "n_cattle": 6.0, "n_cattle_sd": 0.748, "Longitude": -67.063885845833326, "Latitude": -10.112784366666666, "img_date": "5/17/20", "id_bbox": "AC_1200013_2", "state": "AC" }, "geometry": { "type": "Point", "coordinates": [ -67.063885845833326, -10.112784366666666 ] } },
{ "type": "Feature", "properties": { "n_cattle": 1.0, "n_cattle_sd": 0.0, "Longitude": -67.063885845833326, "Latitude": -10.116283526666667, "img_date": "5/17/20", "id_bbox": "AC_1200013_2", "state": "AC" }, "geometry": { "type": "Point", "coordinates": [ -67.063885845833326, -10.116283526666669 ] } },
{ "type": "Feature", "properties": { "n_cattle": 2.0, "n_cattle_sd": 0.4, "Longitude": -67.063885845833326, "Latitude": -10.123281846666666, "img_date": "5/17/20", "id_bbox": "AC_1200013_2", "state": "AC" }, "geometry": { "type": "Point", "coordinates": [ -67.063885845833326, -10.123281846666666 ] } },
{ "type": "Feature", "properties": { "n_cattle": 1.0, "n_cattle_sd": 0.49, "Longitude": -67.063885845833326, "Latitude": -10.124448233333334, "img_date": "5/17/20", "id_bbox": "AC_1200013_2", "state": "AC" }, "geometry": { "type": "Point", "coordinates": [ -67.063885845833326, -10.124448233333334 ] } },
{ "type": "Feature", "properties": { "n_cattle": 1.0, "n_cattle_sd": 0.0, "Longitude": -67.062768514166649, "Latitude": -10.106952433333333, "img_date": "5/17/20", "id_bbox": "AC_1200013_2", "state": "AC" }, "geometry": { "type": "Point", "coordinates": [ -67.062768514166649, -10.106952433333332 ] } },
{ "type": "Feature", "properties": { "n_cattle": 1.0, "n_cattle_sd": 0.4, "Longitude": -67.062768514166649, "Latitude": -10.110451593333334, "img_date": "5/17/20", "id_bbox": "AC_1200013_2", "state": "AC" }, "geometry": { "type": "Point", "coordinates": [ -67.062768514166649, -10.110451593333334 ] } },
{ "type": "Feature", "properties": { "n_cattle": 3.0, "n_cattle_sd": 0.49, "Longitude": -67.062768514166649, "Latitude": -10.11161798, "img_date": "5/17/20", "id_bbox": "AC_1200013_2", "state": "AC" }, "geometry": { "type": "Point", "coordinates": [ -67.062768514166649, -10.11161798 ] } },
{ "type": "Feature", "properties": { "n_cattle": 3.0, "n_cattle_sd": 0.748, "Longitude": -67.062768514166649, "Latitude": -10.112784366666666, "img_date": "5/17/20", "id_bbox": "AC_1200013_2", "state": "AC" }, "geometry": { "type": "Point", "coordinates": [ -67.062768514166649, -10.112784366666666 ] } },
{ "type": "Feature", "properties": { "n_cattle": 1.0, "n_cattle_sd": 0.49, "Longitude": -67.062768514166649, "Latitude": -10.124448233333334, "img_date": "5/17/20", "id_bbox": "AC_1200013_2", "state": "AC" }, "geometry": { "type": "Point", "coordinates": [ -67.062768514166649, -10.124448233333334 ] } },
{ "type": "Feature", "properties": { "n_cattle": 1.0, "n_cattle_sd": 0.0, "Longitude": -67.062768514166649, "Latitude": -10.126781006666667, "img_date": "5/17/20", "id_bbox": "AC_1200013_2", "state": "AC" }, "geometry": { "type": "Point", "coordinates": [ -67.062768514166649, -10.126781006666667 ] } },
{ "type": "Feature", "properties": { "n_cattle": 1.0, "n_cattle_sd": 0.49, "Longitude": -67.062768514166649, "Latitude": -10.127947393333333, "img_date": "5/17/20", "id_bbox": "AC_1200013_2", "state": "AC" }, "geometry": { "type": "Point", "coordinates": [ -67.062768514166649, -10.127947393333335 ] } },
{ "type": "Feature", "properties": { "n_cattle": 2.0, "n_cattle_sd": 0.49, "Longitude": -67.061651182499986, "Latitude": -10.08712386, "img_date": "5/17/20", "id_bbox": "AC_1200013_2", "state": "AC" }, "geometry": { "type": "Point", "coordinates": [ -67.061651182499986, -10.08712386 ] } },
{ "type": "Feature", "properties": { "n_cattle": 11.0, "n_cattle_sd": 0.4, "Longitude": -67.061651182499986, "Latitude": -10.09062302, "img_date": "5/17/20", "id_bbox": "AC_1200013_2", "state": "AC" }, "geometry": { "type": "Point", "coordinates": [ -67.061651182499986, -10.09062302 ] } },
{ "type": "Feature", "properties": { "n_cattle": 1.0, "n_cattle_sd": 0.0, "Longitude": -67.061651182499986, "Latitude": -10.092955793333333, "img_date": "5/17/20", "id_bbox": "AC_1200013_2", "state": "AC" }, "geometry": { "type": "Point", "coordinates": [ -67.061651182499986, -10.092955793333335 ] } },
{ "type": "Feature", "properties": { "n_cattle": 2.0, "n_cattle_sd": 0.4, "Longitude": -67.061651182499986, "Latitude": -10.09412218, "img_date": "5/17/20", "id_bbox": "AC_1200013_2", "state": "AC" }, "geometry": { "type": "Point", "coordinates": [ -67.061651182499986, -10.09412218 ] } },
{ "type": "Feature", "properties": { "n_cattle": 1.0, "n_cattle_sd": 0.49, "Longitude": -67.061651182499986, "Latitude": -10.1011205, "img_date": "5/17/20", "id_bbox": "AC_1200013_2", "state": "AC" }, "geometry": { "type": "Point", "coordinates": [ -67.061651182499986, -10.1011205 ] } },
{ "type": "Feature", "properties": { "n_cattle": 2.0, "n_cattle_sd": 0.49, "Longitude": -67.061651182499986, "Latitude": -10.109285206666666, "img_date": "5/17/20", "id_bbox": "AC_1200013_2", "state": "AC" }, "geometry": { "type": "Point", "coordinates": [ -67.061651182499986, -10.109285206666666 ] } },
{ "type": "Feature", "properties": { "n_cattle": 2.0, "n_cattle_sd": 0.632, "Longitude": -67.061651182499986, "Latitude": -10.110451593333334, "img_date": "5/17/20", "id_bbox": "AC_1200013_2", "state": "AC" }, "geometry": { "type": "Point", "coordinates": [ -67.061651182499986, -10.110451593333334 ] } },
{ "type": "Feature", "properties": { "n_cattle": 6.0, "n_cattle_sd": 0.632, "Longitude": -67.061651182499986, "Latitude": -10.11161798, "img_date": "5/17/20", "id_bbox": "AC_1200013_2", "state": "AC" }, "geometry": { "type": "Point", "coordinates": [ -67.061651182499986, -10.11161798 ] } },
{ "type": "Feature", "properties": { "n_cattle": 5.0, "n_cattle_sd": 0.49, "Longitude": -67.061651182499986, "Latitude": -10.112784366666666, "img_date": "5/17/20", "id_bbox": "AC_1200013_2", "state": "AC" }, "geometry": { "type": "Point", "coordinates": [ -67.061651182499986, -10.112784366666666 ] } },
{ "type": "Feature", "properties": { "n_cattle": 1.0, "n_cattle_sd": 0.49, "Longitude": -67.061651182499986, "Latitude": -10.113950753333333, "img_date": "5/17/20", "id_bbox": "AC_1200013_2", "state": "AC" }, "geometry": { "type": "Point", "coordinates": [ -67.061651182499986, -10.113950753333334 ] } },
{ "type": "Feature", "properties": { "n_cattle": 6.0, "n_cattle_sd": 0.0, "Longitude": -67.061651182499986, "Latitude": -10.116283526666667, "img_date": "5/17/20", "id_bbox": "AC_1200013_2", "state": "AC" }, "geometry": { "type": "Point", "coordinates": [ -67.061651182499986, -10.116283526666669 ] } },
{ "type": "Feature", "properties": { "n_cattle": 4.0, "n_cattle_sd": 0.748, "Longitude": -67.061651182499986, "Latitude": -10.1186163, "img_date": "5/17/20", "id_bbox": "AC_1200013_2", "state": "AC" }, "geometry": { "type": "Point", "coordinates": [ -67.061651182499986, -10.1186163 ] } },
{ "type": "Feature", "properties": { "n_cattle": 1.0, "n_cattle_sd": 0.0, "Longitude": -67.061651182499986, "Latitude": -10.127947393333333, "img_date": "5/17/20", "id_bbox": "AC_1200013_2", "state": "AC" }, "geometry": { "type": "Point", "coordinates": [ -67.061651182499986, -10.127947393333335 ] } },
{ "type": "Feature", "properties": { "n_cattle": 4.0, "n_cattle_sd": 0.0, "Longitude": -67.060533850833323, "Latitude": -10.09412218, "img_date": "5/17/20", "id_bbox": "AC_1200013_2", "state": "AC" }, "geometry": { "type": "Point", "coordinates": [ -67.060533850833323, -10.09412218 ] } },
{ "type": "Feature", "properties": { "n_cattle": 1.0, "n_cattle_sd": 0.49, "Longitude": -67.060533850833323, "Latitude": -10.109285206666666, "img_date": "5/17/20", "id_bbox": "AC_1200013_2", "state": "AC" }, "geometry": { "type": "Point", "coordinates": [ -67.060533850833323, -10.109285206666664 ] } },
{ "type": "Feature", "properties": { "n_cattle": 4.0, "n_cattle_sd": 0.4, "Longitude": -67.060533850833323, "Latitude": -10.11161798, "img_date": "5/17/20", "id_bbox": "AC_1200013_2", "state": "AC" }, "geometry": { "type": "Point", "coordinates": [ -67.060533850833323, -10.11161798 ] } },
{ "type": "Feature", "properties": { "n_cattle": 12.0, "n_cattle_sd": 0.4, "Longitude": -67.060533850833323, "Latitude": -10.12911378, "img_date": "5/17/20", "id_bbox": "AC_1200013_2", "state": "AC" }, "geometry": { "type": "Point", "coordinates": [ -67.060533850833323, -10.12911378 ] } },
{ "type": "Feature", "properties": { "n_cattle": 4.0, "n_cattle_sd": 0.632, "Longitude": -67.05941651916666, "Latitude": -10.085957473333334, "img_date": "5/17/20", "id_bbox": "AC_1200013_2", "state": "AC" }, "geometry": { "type": "Point", "coordinates": [ -67.05941651916666, -10.085957473333334 ] } },
{ "type": "Feature", "properties": { "n_cattle": 3.0, "n_cattle_sd": 0.748, "Longitude": -67.05941651916666, "Latitude": -10.088290246666666, "img_date": "5/17/20", "id_bbox": "AC_1200013_2", "state": "AC" }, "geometry": { "type": "Point", "coordinates": [ -67.05941651916666, -10.088290246666668 ] } },
{ "type": "Feature", "properties": { "n_cattle": 13.0, "n_cattle_sd": 0.4, "Longitude": -67.05941651916666, "Latitude": -10.092955793333333, "img_date": "5/17/20", "id_bbox": "AC_1200013_2", "state": "AC" }, "geometry": { "type": "Point", "coordinates": [ -67.05941651916666, -10.092955793333335 ] } },
{ "type": "Feature", "properties": { "n_cattle": 2.0, "n_cattle_sd": 0.4, "Longitude": -67.05941651916666, "Latitude": -10.09412218, "img_date": "5/17/20", "id_bbox": "AC_1200013_2", "state": "AC" }, "geometry": { "type": "Point", "coordinates": [ -67.05941651916666, -10.09412218 ] } },
{ "type": "Feature", "properties": { "n_cattle": 1.0, "n_cattle_sd": 0.4, "Longitude": -67.05941651916666, "Latitude": -10.105786046666667, "img_date": "5/17/20", "id_bbox": "AC_1200013_2", "state": "AC" }, "geometry": { "type": "Point", "coordinates": [ -67.05941651916666, -10.105786046666667 ] } },
{ "type": "Feature", "properties": { "n_cattle": 2.0, "n_cattle_sd": 0.49, "Longitude": -67.05941651916666, "Latitude": -10.112784366666666, "img_date": "5/17/20", "id_bbox": "AC_1200013_2", "state": "AC" }, "geometry": { "type": "Point", "coordinates": [ -67.05941651916666, -10.112784366666666 ] } },
{ "type": "Feature", "properties": { "n_cattle": 3.0, "n_cattle_sd": 0.0, "Longitude": -67.05941651916666, "Latitude": -10.127947393333333, "img_date": "5/17/20", "id_bbox": "AC_1200013_2", "state": "AC" }, "geometry": { "type": "Point", "coordinates": [ -67.05941651916666, -10.127947393333335 ] } },
{ "type": "Feature", "properties": { "n_cattle": 10.0, "n_cattle_sd": 0.49, "Longitude": -67.05941651916666, "Latitude": -10.12911378, "img_date": "5/17/20", "id_bbox": "AC_1200013_2", "state": "AC" }, "geometry": { "type": "Point", "coordinates": [ -67.05941651916666, -10.12911378 ] } },
{ "type": "Feature", "properties": { "n_cattle": 3.0, "n_cattle_sd": 0.49, "Longitude": -67.05941651916666, "Latitude": -10.130280166666667, "img_date": "5/17/20", "id_bbox": "AC_1200013_2", "state": "AC" }, "geometry": { "type": "Point", "coordinates": [ -67.05941651916666, -10.130280166666667 ] } },
{ "type": "Feature", "properties": { "n_cattle": 12.0, "n_cattle_sd": 0.49, "Longitude": -67.058299187499983, "Latitude": -10.092955793333333, "img_date": "5/17/20", "id_bbox": "AC_1200013_2", "state": "AC" }, "geometry": { "type": "Point", "coordinates": [ -67.058299187499983, -10.092955793333335 ] } },
{ "type": "Feature", "properties": { "n_cattle": 5.0, "n_cattle_sd": 0.0, "Longitude": -67.058299187499983, "Latitude": -10.09412218, "img_date": "5/17/20", "id_bbox": "AC_1200013_2", "state": "AC" }, "geometry": { "type": "Point", "coordinates": [ -67.058299187499983, -10.09412218 ] } },
{ "type": "Feature", "properties": { "n_cattle": 2.0, "n_cattle_sd": 0.49, "Longitude": -67.058299187499983, "Latitude": -10.106952433333333, "img_date": "5/17/20", "id_bbox": "AC_1200013_2", "state": "AC" }, "geometry": { "type": "Point", "coordinates": [ -67.058299187499983, -10.106952433333332 ] } },
{ "type": "Feature", "properties": { "n_cattle": 2.0, "n_cattle_sd": 0.4, "Longitude": -67.058299187499983, "Latitude": -10.11161798, "img_date": "5/17/20", "id_bbox": "AC_1200013_2", "state": "AC" }, "geometry": { "type": "Point", "coordinates": [ -67.058299187499983, -10.11161798 ] } },
{ "type": "Feature", "properties": { "n_cattle": 1.0, "n_cattle_sd": 0.49, "Longitude": -67.058299187499983, "Latitude": -10.112784366666666, "img_date": "5/17/20", "id_bbox": "AC_1200013_2", "state": "AC" }, "geometry": { "type": "Point", "coordinates": [ -67.058299187499983, -10.112784366666666 ] } },
{ "type": "Feature", "properties": { "n_cattle": 4.0, "n_cattle_sd": 0.0, "Longitude": -67.057181855833321, "Latitude": -10.084791086666666, "img_date": "5/17/20", "id_bbox": "AC_1200013_2", "state": "AC" }, "geometry": { "type": "Point", "coordinates": [ -67.057181855833321, -10.084791086666666 ] } },
{ "type": "Feature", "properties": { "n_cattle": 23.0, "n_cattle_sd": 1.095, "Longitude": -67.057181855833321, "Latitude": -10.089456633333333, "img_date": "5/17/20", "id_bbox": "AC_1200013_2", "state": "AC" }, "geometry": { "type": "Point", "coordinates": [ -67.057181855833321, -10.089456633333334 ] } },
{ "type": "Feature", "properties": { "n_cattle": 10.0, "n_cattle_sd": 0.49, "Longitude": -67.057181855833321, "Latitude": -10.09062302, "img_date": "5/17/20", "id_bbox": "AC_1200013_2", "state": "AC" }, "geometry": { "type": "Point", "coordinates": [ -67.057181855833321, -10.09062302 ] } },
{ "type": "Feature", "properties": { "n_cattle": 3.0, "n_cattle_sd": 0.0, "Longitude": -67.057181855833321, "Latitude": -10.105786046666667, "img_date": "5/17/20", "id_bbox": "AC_1200013_2", "state": "AC" }, "geometry": { "type": "Point", "coordinates": [ -67.057181855833321, -10.105786046666667 ] } },
{ "type": "Feature", "properties": { "n_cattle": 12.0, "n_cattle_sd": 0.8, "Longitude": -67.057181855833321, "Latitude": -10.112784366666666, "img_date": "5/17/20", "id_bbox": "AC_1200013_2", "state": "AC" }, "geometry": { "type": "Point", "coordinates": [ -67.057181855833321, -10.112784366666666 ] } },
{ "type": "Feature", "properties": { "n_cattle": 1.0, "n_cattle_sd": 0.632, "Longitude": -67.057181855833321, "Latitude": -10.120949073333334, "img_date": "5/17/20", "id_bbox": "AC_1200013_2", "state": "AC" }, "geometry": { "type": "Point", "coordinates": [ -67.057181855833321, -10.120949073333334 ] } },
{ "type": "Feature", "properties": { "n_cattle": 3.0, "n_cattle_sd": 0.632, "Longitude": -67.057181855833321, "Latitude": -10.127947393333333, "img_date": "5/17/20", "id_bbox": "AC_1200013_2", "state": "AC" }, "geometry": { "type": "Point", "coordinates": [ -67.057181855833321, -10.127947393333335 ] } },
{ "type": "Feature", "properties": { "n_cattle": 1.0, "n_cattle_sd": 0.0, "Longitude": -67.057181855833321, "Latitude": -10.12911378, "img_date": "5/17/20", "id_bbox": "AC_1200013_2", "state": "AC" }, "geometry": { "type": "Point", "coordinates": [ -67.057181855833321, -10.12911378 ] } },
{ "type": "Feature", "properties": { "n_cattle": 2.0, "n_cattle_sd": 0.4, "Longitude": -67.056064524166658, "Latitude": -10.082458313333333, "img_date": "5/17/20", "id_bbox": "AC_1200013_2", "state": "AC" }, "geometry": { "type": "Point", "coordinates": [ -67.056064524166658, -10.082458313333333 ] } },
{ "type": "Feature", "properties": { "n_cattle": 1.0, "n_cattle_sd": 0.0, "Longitude": -67.056064524166658, "Latitude": -10.0836247, "img_date": "5/17/20", "id_bbox": "AC_1200013_2", "state": "AC" }, "geometry": { "type": "Point", "coordinates": [ -67.056064524166658, -10.0836247 ] } },
{ "type": "Feature", "properties": { "n_cattle": 1.0, "n_cattle_sd": 0.4, "Longitude": -67.056064524166658, "Latitude": -10.08712386, "img_date": "5/17/20", "id_bbox": "AC_1200013_2", "state": "AC" }, "geometry": { "type": "Point", "coordinates": [ -67.056064524166658, -10.08712386 ] } },
{ "type": "Feature", "properties": { "n_cattle": 3.0, "n_cattle_sd": 0.4, "Longitude": -67.056064524166658, "Latitude": -10.089456633333333, "img_date": "5/17/20", "id_bbox": "AC_1200013_2", "state": "AC" }, "geometry": { "type": "Point", "coordinates": [ -67.056064524166658, -10.089456633333334 ] } },
{ "type": "Feature", "properties": { "n_cattle": 1.0, "n_cattle_sd": 0.49, "Longitude": -67.056064524166658, "Latitude": -10.098787726666666, "img_date": "5/17/20", "id_bbox": "AC_1200013_2", "state": "AC" }, "geometry": { "type": "Point", "coordinates": [ -67.056064524166658, -10.098787726666666 ] } },
{ "type": "Feature", "properties": { "n_cattle": 3.0, "n_cattle_sd": 0.0, "Longitude": -67.056064524166658, "Latitude": -10.099954113333334, "img_date": "5/17/20", "id_bbox": "AC_1200013_2", "state": "AC" }, "geometry": { "type": "Point", "coordinates": [ -67.056064524166658, -10.099954113333334 ] } },
{ "type": "Feature", "properties": { "n_cattle": 1.0, "n_cattle_sd": 0.0, "Longitude": -67.056064524166658, "Latitude": -10.10461966, "img_date": "5/17/20", "id_bbox": "AC_1200013_2", "state": "AC" }, "geometry": { "type": "Point", "coordinates": [ -67.056064524166658, -10.10461966 ] } },
{ "type": "Feature", "properties": { "n_cattle": 3.0, "n_cattle_sd": 0.632, "Longitude": -67.056064524166658, "Latitude": -10.105786046666667, "img_date": "5/17/20", "id_bbox": "AC_1200013_2", "state": "AC" }, "geometry": { "type": "Point", "coordinates": [ -67.056064524166658, -10.105786046666667 ] } },
{ "type": "Feature", "properties": { "n_cattle": 1.0, "n_cattle_sd": 0.4, "Longitude": -67.056064524166658, "Latitude": -10.109285206666666, "img_date": "5/17/20", "id_bbox": "AC_1200013_2", "state": "AC" }, "geometry": { "type": "Point", "coordinates": [ -67.056064524166658, -10.109285206666666 ] } },
{ "type": "Feature", "properties": { "n_cattle": 1.0, "n_cattle_sd": 0.49, "Longitude": -67.056064524166658, "Latitude": -10.110451593333334, "img_date": "5/17/20", "id_bbox": "AC_1200013_2", "state": "AC" }, "geometry": { "type": "Point", "coordinates": [ -67.056064524166658, -10.110451593333334 ] } },
{ "type": "Feature", "properties": { "n_cattle": 2.0, "n_cattle_sd": 0.4, "Longitude": -67.056064524166658, "Latitude": -10.11161798, "img_date": "5/17/20", "id_bbox": "AC_1200013_2", "state": "AC" }, "geometry": { "type": "Point", "coordinates": [ -67.056064524166658, -10.11161798 ] } },
{ "type": "Feature", "properties": { "n_cattle": 5.0, "n_cattle_sd": 0.4, "Longitude": -67.056064524166658, "Latitude": -10.112784366666666, "img_date": "5/17/20", "id_bbox": "AC_1200013_2", "state": "AC" }, "geometry": { "type": "Point", "coordinates": [ -67.056064524166658, -10.112784366666666 ] } },
{ "type": "Feature", "properties": { "n_cattle": 5.0, "n_cattle_sd": 0.4, "Longitude": -67.056064524166658, "Latitude": -10.113950753333333, "img_date": "5/17/20", "id_bbox": "AC_1200013_2", "state": "AC" }, "geometry": { "type": "Point", "coordinates": [ -67.056064524166658, -10.113950753333334 ] } },
{ "type": "Feature", "properties": { "n_cattle": 2.0, "n_cattle_sd": 0.49, "Longitude": -67.054947192499995, "Latitude": -10.082458313333333, "img_date": "5/17/20", "id_bbox": "AC_1200013_2", "state": "AC" }, "geometry": { "type": "Point", "coordinates": [ -67.054947192499995, -10.082458313333333 ] } },
{ "type": "Feature", "properties": { "n_cattle": 1.0, "n_cattle_sd": 0.98, "Longitude": -67.054947192499995, "Latitude": -10.09062302, "img_date": "5/17/20", "id_bbox": "AC_1200013_2", "state": "AC" }, "geometry": { "type": "Point", "coordinates": [ -67.054947192499995, -10.09062302 ] } },
{ "type": "Feature", "properties": { "n_cattle": 8.0, "n_cattle_sd": 0.49, "Longitude": -67.054947192499995, "Latitude": -10.095288566666667, "img_date": "5/17/20", "id_bbox": "AC_1200013_2", "state": "AC" }, "geometry": { "type": "Point", "coordinates": [ -67.054947192499995, -10.095288566666667 ] } },
{ "type": "Feature", "properties": { "n_cattle": 1.0, "n_cattle_sd": 0.0, "Longitude": -67.054947192499995, "Latitude": -10.096454953333334, "img_date": "5/17/20", "id_bbox": "AC_1200013_2", "state": "AC" }, "geometry": { "type": "Point", "coordinates": [ -67.054947192499995, -10.096454953333332 ] } },
{ "type": "Feature", "properties": { "n_cattle": 1.0, "n_cattle_sd": 0.0, "Longitude": -67.054947192499995, "Latitude": -10.09762134, "img_date": "5/17/20", "id_bbox": "AC_1200013_2", "state": "AC" }, "geometry": { "type": "Point", "coordinates": [ -67.054947192499995, -10.09762134 ] } },
{ "type": "Feature", "properties": { "n_cattle": 2.0, "n_cattle_sd": 0.4, "Longitude": -67.054947192499995, "Latitude": -10.102286886666667, "img_date": "5/17/20", "id_bbox": "AC_1200013_2", "state": "AC" }, "geometry": { "type": "Point", "coordinates": [ -67.054947192499995, -10.102286886666665 ] } },
{ "type": "Feature", "properties": { "n_cattle": 1.0, "n_cattle_sd": 0.49, "Longitude": -67.054947192499995, "Latitude": -10.10461966, "img_date": "5/17/20", "id_bbox": "AC_1200013_2", "state": "AC" }, "geometry": { "type": "Point", "coordinates": [ -67.054947192499995, -10.10461966 ] } },
{ "type": "Feature", "properties": { "n_cattle": 2.0, "n_cattle_sd": 0.4, "Longitude": -67.054947192499995, "Latitude": -10.105786046666667, "img_date": "5/17/20", "id_bbox": "AC_1200013_2", "state": "AC" }, "geometry": { "type": "Point", "coordinates": [ -67.054947192499995, -10.105786046666667 ] } },
{ "type": "Feature", "properties": { "n_cattle": 6.0, "n_cattle_sd": 0.49, "Longitude": -67.054947192499995, "Latitude": -10.110451593333334, "img_date": "5/17/20", "id_bbox": "AC_1200013_2", "state": "AC" }, "geometry": { "type": "Point", "coordinates": [ -67.054947192499995, -10.110451593333332 ] } },
{ "type": "Feature", "properties": { "n_cattle": 1.0, "n_cattle_sd": 0.0, "Longitude": -67.054947192499995, "Latitude": -10.11161798, "img_date": "5/17/20", "id_bbox": "AC_1200013_2", "state": "AC" }, "geometry": { "type": "Point", "coordinates": [ -67.054947192499995, -10.11161798 ] } },
{ "type": "Feature", "properties": { "n_cattle": 34.0, "n_cattle_sd": 1.625, "Longitude": -67.054947192499995, "Latitude": -10.120949073333334, "img_date": "5/17/20", "id_bbox": "AC_1200013_2", "state": "AC" }, "geometry": { "type": "Point", "coordinates": [ -67.054947192499995, -10.120949073333334 ] } },
{ "type": "Feature", "properties": { "n_cattle": 1.0, "n_cattle_sd": 0.49, "Longitude": -67.053829860833318, "Latitude": -10.084791086666666, "img_date": "5/17/20", "id_bbox": "AC_1200013_2", "state": "AC" }, "geometry": { "type": "Point", "coordinates": [ -67.053829860833318, -10.084791086666666 ] } },
{ "type": "Feature", "properties": { "n_cattle": 1.0, "n_cattle_sd": 0.4, "Longitude": -67.053829860833318, "Latitude": -10.089456633333333, "img_date": "5/17/20", "id_bbox": "AC_1200013_2", "state": "AC" }, "geometry": { "type": "Point", "coordinates": [ -67.053829860833318, -10.089456633333334 ] } },
{ "type": "Feature", "properties": { "n_cattle": 5.0, "n_cattle_sd": 0.4, "Longitude": -67.053829860833318, "Latitude": -10.09062302, "img_date": "5/17/20", "id_bbox": "AC_1200013_2", "state": "AC" }, "geometry": { "type": "Point", "coordinates": [ -67.053829860833318, -10.09062302 ] } },
{ "type": "Feature", "properties": { "n_cattle": 1.0, "n_cattle_sd": 0.0, "Longitude": -67.053829860833318, "Latitude": -10.095288566666667, "img_date": "5/17/20", "id_bbox": "AC_1200013_2", "state": "AC" }, "geometry": { "type": "Point", "coordinates": [ -67.053829860833318, -10.095288566666669 ] } },
{ "type": "Feature", "properties": { "n_cattle": 1.0, "n_cattle_sd": 0.4, "Longitude": -67.053829860833318, "Latitude": -10.096454953333334, "img_date": "5/17/20", "id_bbox": "AC_1200013_2", "state": "AC" }, "geometry": { "type": "Point", "coordinates": [ -67.053829860833318, -10.096454953333334 ] } },
{ "type": "Feature", "properties": { "n_cattle": 2.0, "n_cattle_sd": 0.0, "Longitude": -67.053829860833318, "Latitude": -10.098787726666666, "img_date": "5/17/20", "id_bbox": "AC_1200013_2", "state": "AC" }, "geometry": { "type": "Point", "coordinates": [ -67.053829860833318, -10.098787726666666 ] } },
{ "type": "Feature", "properties": { "n_cattle": 2.0, "n_cattle_sd": 0.4, "Longitude": -67.053829860833318, "Latitude": -10.1011205, "img_date": "5/17/20", "id_bbox": "AC_1200013_2", "state": "AC" }, "geometry": { "type": "Point", "coordinates": [ -67.053829860833318, -10.1011205 ] } },
{ "type": "Feature", "properties": { "n_cattle": 19.0, "n_cattle_sd": 1.095, "Longitude": -67.053829860833318, "Latitude": -10.102286886666667, "img_date": "5/17/20", "id_bbox": "AC_1200013_2", "state": "AC" }, "geometry": { "type": "Point", "coordinates": [ -67.053829860833318, -10.102286886666667 ] } },
{ "type": "Feature", "properties": { "n_cattle": 2.0, "n_cattle_sd": 0.49, "Longitude": -67.053829860833318, "Latitude": -10.103453273333333, "img_date": "5/17/20", "id_bbox": "AC_1200013_2", "state": "AC" }, "geometry": { "type": "Point", "coordinates": [ -67.053829860833318, -10.103453273333331 ] } },
{ "type": "Feature", "properties": { "n_cattle": 3.0, "n_cattle_sd": 0.49, "Longitude": -67.053829860833318, "Latitude": -10.10461966, "img_date": "5/17/20", "id_bbox": "AC_1200013_2", "state": "AC" }, "geometry": { "type": "Point", "coordinates": [ -67.053829860833318, -10.10461966 ] } },
{ "type": "Feature", "properties": { "n_cattle": 13.0, "n_cattle_sd": 0.8, "Longitude": -67.053829860833318, "Latitude": -10.110451593333334, "img_date": "5/17/20", "id_bbox": "AC_1200013_2", "state": "AC" }, "geometry": { "type": "Point", "coordinates": [ -67.053829860833318, -10.110451593333334 ] } },
{ "type": "Feature", "properties": { "n_cattle": 5.0, "n_cattle_sd": 0.49, "Longitude": -67.053829860833318, "Latitude": -10.11161798, "img_date": "5/17/20", "id_bbox": "AC_1200013_2", "state": "AC" }, "geometry": { "type": "Point", "coordinates": [ -67.053829860833318, -10.11161798 ] } },
{ "type": "Feature", "properties": { "n_cattle": 1.0, "n_cattle_sd": 0.0, "Longitude": -67.052712529166655, "Latitude": -10.082458313333333, "img_date": "5/17/20", "id_bbox": "AC_1200013_2", "state": "AC" }, "geometry": { "type": "Point", "coordinates": [ -67.052712529166655, -10.082458313333333 ] } },
{ "type": "Feature", "properties": { "n_cattle": 2.0, "n_cattle_sd": 0.748, "Longitude": -67.052712529166655, "Latitude": -10.085957473333334, "img_date": "5/17/20", "id_bbox": "AC_1200013_2", "state": "AC" }, "geometry": { "type": "Point", "coordinates": [ -67.052712529166655, -10.085957473333334 ] } },
{ "type": "Feature", "properties": { "n_cattle": 1.0, "n_cattle_sd": 0.0, "Longitude": -67.052712529166655, "Latitude": -10.098787726666666, "img_date": "5/17/20", "id_bbox": "AC_1200013_2", "state": "AC" }, "geometry": { "type": "Point", "coordinates": [ -67.052712529166655, -10.098787726666666 ] } },
{ "type": "Feature", "properties": { "n_cattle": 3.0, "n_cattle_sd": 0.4, "Longitude": -67.052712529166655, "Latitude": -10.1011205, "img_date": "5/17/20", "id_bbox": "AC_1200013_2", "state": "AC" }, "geometry": { "type": "Point", "coordinates": [ -67.052712529166655, -10.1011205 ] } },
{ "type": "Feature", "properties": { "n_cattle": 3.0, "n_cattle_sd": 0.4, "Longitude": -67.052712529166655, "Latitude": -10.110451593333334, "img_date": "5/17/20", "id_bbox": "AC_1200013_2", "state": "AC" }, "geometry": { "type": "Point", "coordinates": [ -67.052712529166655, -10.110451593333332 ] } },
{ "type": "Feature", "properties": { "n_cattle": 1.0, "n_cattle_sd": 0.4, "Longitude": -67.052712529166655, "Latitude": -10.11161798, "img_date": "5/17/20", "id_bbox": "AC_1200013_2", "state": "AC" }, "geometry": { "type": "Point", "coordinates": [ -67.052712529166655, -10.11161798 ] } },
{ "type": "Feature", "properties": { "n_cattle": 3.0, "n_cattle_sd": 0.4, "Longitude": -67.052712529166655, "Latitude": -10.112784366666666, "img_date": "5/17/20", "id_bbox": "AC_1200013_2", "state": "AC" }, "geometry": { "type": "Point", "coordinates": [ -67.052712529166655, -10.112784366666666 ] } },
{ "type": "Feature", "properties": { "n_cattle": 1.0, "n_cattle_sd": 0.0, "Longitude": -67.051595197499992, "Latitude": -10.096454953333334, "img_date": "5/17/20", "id_bbox": "AC_1200013_2", "state": "AC" }, "geometry": { "type": "Point", "coordinates": [ -67.051595197499992, -10.096454953333334 ] } },
{ "type": "Feature", "properties": { "n_cattle": 1.0, "n_cattle_sd": 0.49, "Longitude": -67.051595197499992, "Latitude": -10.10461966, "img_date": "5/17/20", "id_bbox": "AC_1200013_2", "state": "AC" }, "geometry": { "type": "Point", "coordinates": [ -67.051595197499992, -10.10461966 ] } },
{ "type": "Feature", "properties": { "n_cattle": 1.0, "n_cattle_sd": 0.0, "Longitude": -67.051595197499992, "Latitude": -10.110451593333334, "img_date": "5/17/20", "id_bbox": "AC_1200013_2", "state": "AC" }, "geometry": { "type": "Point", "coordinates": [ -67.051595197499992, -10.110451593333334 ] } },
{ "type": "Feature", "properties": { "n_cattle": 1.0, "n_cattle_sd": 0.0, "Longitude": -67.051595197499992, "Latitude": -10.116283526666667, "img_date": "5/17/20", "id_bbox": "AC_1200013_2", "state": "AC" }, "geometry": { "type": "Point", "coordinates": [ -67.051595197499992, -10.116283526666669 ] } },
{ "type": "Feature", "properties": { "n_cattle": 1.0, "n_cattle_sd": 0.49, "Longitude": -67.051595197499992, "Latitude": -10.119782686666667, "img_date": "5/17/20", "id_bbox": "AC_1200013_2", "state": "AC" }, "geometry": { "type": "Point", "coordinates": [ -67.051595197499992, -10.119782686666667 ] } },
{ "type": "Feature", "properties": { "n_cattle": 1.0, "n_cattle_sd": 0.632, "Longitude": -67.050477865833329, "Latitude": -10.084791086666666, "img_date": "5/17/20", "id_bbox": "AC_1200013_2", "state": "AC" }, "geometry": { "type": "Point", "coordinates": [ -67.050477865833329, -10.084791086666666 ] } },
{ "type": "Feature", "properties": { "n_cattle": 1.0, "n_cattle_sd": 0.4, "Longitude": -67.050477865833329, "Latitude": -10.08712386, "img_date": "5/17/20", "id_bbox": "AC_1200013_2", "state": "AC" }, "geometry": { "type": "Point", "coordinates": [ -67.050477865833329, -10.08712386 ] } },
{ "type": "Feature", "properties": { "n_cattle": 3.0, "n_cattle_sd": 0.4, "Longitude": -67.050477865833329, "Latitude": -10.099954113333334, "img_date": "5/17/20", "id_bbox": "AC_1200013_2", "state": "AC" }, "geometry": { "type": "Point", "coordinates": [ -67.050477865833329, -10.099954113333336 ] } },
{ "type": "Feature", "properties": { "n_cattle": 2.0, "n_cattle_sd": 0.748, "Longitude": -67.050477865833329, "Latitude": -10.102286886666667, "img_date": "5/17/20", "id_bbox": "AC_1200013_2", "state": "AC" }, "geometry": { "type": "Point", "coordinates": [ -67.050477865833329, -10.102286886666667 ] } },
{ "type": "Feature", "properties": { "n_cattle": 1.0, "n_cattle_sd": 0.49, "Longitude": -67.050477865833329, "Latitude": -10.106952433333333, "img_date": "5/17/20", "id_bbox": "AC_1200013_2", "state": "AC" }, "geometry": { "type": "Point", "coordinates": [ -67.050477865833329, -10.106952433333332 ] } },
{ "type": "Feature", "properties": { "n_cattle": 1.0, "n_cattle_sd": 0.0, "Longitude": -67.050477865833329, "Latitude": -10.112784366666666, "img_date": "5/17/20", "id_bbox": "AC_1200013_2", "state": "AC" }, "geometry": { "type": "Point", "coordinates": [ -67.050477865833329, -10.112784366666666 ] } },
{ "type": "Feature", "properties": { "n_cattle": 8.0, "n_cattle_sd": 0.98, "Longitude": -67.049360534166652, "Latitude": -10.105786046666667, "img_date": "5/17/20", "id_bbox": "AC_1200013_2", "state": "AC" }, "geometry": { "type": "Point", "coordinates": [ -67.049360534166652, -10.105786046666667 ] } },
{ "type": "Feature", "properties": { "n_cattle": 9.0, "n_cattle_sd": 0.4, "Longitude": -67.049360534166652, "Latitude": -10.106952433333333, "img_date": "5/17/20", "id_bbox": "AC_1200013_2", "state": "AC" }, "geometry": { "type": "Point", "coordinates": [ -67.049360534166652, -10.106952433333333 ] } },
{ "type": "Feature", "properties": { "n_cattle": 2.0, "n_cattle_sd": 0.4, "Longitude": -67.049360534166652, "Latitude": -10.10811882, "img_date": "5/17/20", "id_bbox": "AC_1200013_2", "state": "AC" }, "geometry": { "type": "Point", "coordinates": [ -67.049360534166652, -10.10811882 ] } },
{ "type": "Feature", "properties": { "n_cattle": 2.0, "n_cattle_sd": 0.0, "Longitude": -67.049360534166652, "Latitude": -10.109285206666666, "img_date": "5/17/20", "id_bbox": "AC_1200013_2", "state": "AC" }, "geometry": { "type": "Point", "coordinates": [ -67.049360534166652, -10.109285206666666 ] } },
{ "type": "Feature", "properties": { "n_cattle": 1.0, "n_cattle_sd": 0.0, "Longitude": -67.049360534166652, "Latitude": -10.11161798, "img_date": "5/17/20", "id_bbox": "AC_1200013_2", "state": "AC" }, "geometry": { "type": "Point", "coordinates": [ -67.049360534166652, -10.11161798 ] } },
{ "type": "Feature", "properties": { "n_cattle": 1.0, "n_cattle_sd": 0.4, "Longitude": -67.049360534166652, "Latitude": -10.11511714, "img_date": "5/17/20", "id_bbox": "AC_1200013_2", "state": "AC" }, "geometry": { "type": "Point", "coordinates": [ -67.049360534166652, -10.11511714 ] } },
{ "type": "Feature", "properties": { "n_cattle": 1.0, "n_cattle_sd": 0.0, "Longitude": -67.049360534166652, "Latitude": -10.12211546, "img_date": "5/17/20", "id_bbox": "AC_1200013_2", "state": "AC" }, "geometry": { "type": "Point", "coordinates": [ -67.049360534166652, -10.12211546 ] } },
{ "type": "Feature", "properties": { "n_cattle": 1.0, "n_cattle_sd": 0.4, "Longitude": -67.048243202499989, "Latitude": -10.084791086666666, "img_date": "5/17/20", "id_bbox": "AC_1200013_2", "state": "AC" }, "geometry": { "type": "Point", "coordinates": [ -67.048243202499989, -10.084791086666666 ] } },
{ "type": "Feature", "properties": { "n_cattle": 1.0, "n_cattle_sd": 0.49, "Longitude": -67.048243202499989, "Latitude": -10.110451593333334, "img_date": "5/17/20", "id_bbox": "AC_1200013_2", "state": "AC" }, "geometry": { "type": "Point", "coordinates": [ -67.048243202499989, -10.110451593333334 ] } },
{ "type": "Feature", "properties": { "n_cattle": 1.0, "n_cattle_sd": 0.0, "Longitude": -67.048243202499989, "Latitude": -10.113950753333333, "img_date": "5/17/20", "id_bbox": "AC_1200013_2", "state": "AC" }, "geometry": { "type": "Point", "coordinates": [ -67.048243202499989, -10.113950753333334 ] } },
{ "type": "Feature", "properties": { "n_cattle": 1.0, "n_cattle_sd": 0.49, "Longitude": -67.048243202499989, "Latitude": -10.116283526666667, "img_date": "5/17/20", "id_bbox": "AC_1200013_2", "state": "AC" }, "geometry": { "type": "Point", "coordinates": [ -67.048243202499989, -10.116283526666669 ] } },
{ "type": "Feature", "properties": { "n_cattle": 1.0, "n_cattle_sd": 0.0, "Longitude": -67.047125870833327, "Latitude": -10.085957473333334, "img_date": "5/17/20", "id_bbox": "AC_1200013_2", "state": "AC" }, "geometry": { "type": "Point", "coordinates": [ -67.047125870833327, -10.085957473333334 ] } },
{ "type": "Feature", "properties": { "n_cattle": 1.0, "n_cattle_sd": 0.0, "Longitude": -67.047125870833327, "Latitude": -10.08712386, "img_date": "5/17/20", "id_bbox": "AC_1200013_2", "state": "AC" }, "geometry": { "type": "Point", "coordinates": [ -67.047125870833327, -10.08712386 ] } },
{ "type": "Feature", "properties": { "n_cattle": 1.0, "n_cattle_sd": 0.0, "Longitude": -67.047125870833327, "Latitude": -10.09762134, "img_date": "5/17/20", "id_bbox": "AC_1200013_2", "state": "AC" }, "geometry": { "type": "Point", "coordinates": [ -67.047125870833327, -10.09762134 ] } },
{ "type": "Feature", "properties": { "n_cattle": 2.0, "n_cattle_sd": 0.49, "Longitude": -67.047125870833327, "Latitude": -10.110451593333334, "img_date": "5/17/20", "id_bbox": "AC_1200013_2", "state": "AC" }, "geometry": { "type": "Point", "coordinates": [ -67.047125870833327, -10.110451593333334 ] } },
{ "type": "Feature", "properties": { "n_cattle": 1.0, "n_cattle_sd": 0.0, "Longitude": -67.047125870833327, "Latitude": -10.112784366666666, "img_date": "5/17/20", "id_bbox": "AC_1200013_2", "state": "AC" }, "geometry": { "type": "Point", "coordinates": [ -67.047125870833327, -10.112784366666666 ] } },
{ "type": "Feature", "properties": { "n_cattle": 6.0, "n_cattle_sd": 0.49, "Longitude": -67.046008539166664, "Latitude": -10.09062302, "img_date": "5/17/20", "id_bbox": "AC_1200013_2", "state": "AC" }, "geometry": { "type": "Point", "coordinates": [ -67.046008539166664, -10.09062302 ] } },
{ "type": "Feature", "properties": { "n_cattle": 1.0, "n_cattle_sd": 0.0, "Longitude": -67.046008539166664, "Latitude": -10.11161798, "img_date": "5/17/20", "id_bbox": "AC_1200013_2", "state": "AC" }, "geometry": { "type": "Point", "coordinates": [ -67.046008539166664, -10.11161798 ] } },
{ "type": "Feature", "properties": { "n_cattle": 3.0, "n_cattle_sd": 0.0, "Longitude": -67.046008539166664, "Latitude": -10.112784366666666, "img_date": "5/17/20", "id_bbox": "AC_1200013_2", "state": "AC" }, "geometry": { "type": "Point", "coordinates": [ -67.046008539166664, -10.112784366666666 ] } },
{ "type": "Feature", "properties": { "n_cattle": 1.0, "n_cattle_sd": 0.49, "Longitude": -67.046008539166664, "Latitude": -10.11511714, "img_date": "5/17/20", "id_bbox": "AC_1200013_2", "state": "AC" }, "geometry": { "type": "Point", "coordinates": [ -67.046008539166664, -10.11511714 ] } },
{ "type": "Feature", "properties": { "n_cattle": 3.0, "n_cattle_sd": 0.748, "Longitude": -67.044891207499987, "Latitude": -10.082458313333333, "img_date": "5/17/20", "id_bbox": "AC_1200013_2", "state": "AC" }, "geometry": { "type": "Point", "coordinates": [ -67.044891207499987, -10.082458313333333 ] } },
{ "type": "Feature", "properties": { "n_cattle": 2.0, "n_cattle_sd": 0.4, "Longitude": -67.044891207499987, "Latitude": -10.08712386, "img_date": "5/17/20", "id_bbox": "AC_1200013_2", "state": "AC" }, "geometry": { "type": "Point", "coordinates": [ -67.044891207499987, -10.08712386 ] } },
{ "type": "Feature", "properties": { "n_cattle": 1.0, "n_cattle_sd": 0.0, "Longitude": -67.044891207499987, "Latitude": -10.088290246666666, "img_date": "5/17/20", "id_bbox": "AC_1200013_2", "state": "AC" }, "geometry": { "type": "Point", "coordinates": [ -67.044891207499987, -10.088290246666668 ] } },
{ "type": "Feature", "properties": { "n_cattle": 1.0, "n_cattle_sd": 0.4, "Longitude": -67.044891207499987, "Latitude": -10.09062302, "img_date": "5/17/20", "id_bbox": "AC_1200013_2", "state": "AC" }, "geometry": { "type": "Point", "coordinates": [ -67.044891207499987, -10.09062302 ] } },
{ "type": "Feature", "properties": { "n_cattle": 1.0, "n_cattle_sd": 0.4, "Longitude": -67.044891207499987, "Latitude": -10.119782686666667, "img_date": "5/17/20", "id_bbox": "AC_1200013_2", "state": "AC" }, "geometry": { "type": "Point", "coordinates": [ -67.044891207499987, -10.119782686666667 ] } },
{ "type": "Feature", "properties": { "n_cattle": 2.0, "n_cattle_sd": 0.0, "Longitude": -67.044891207499987, "Latitude": -10.120949073333334, "img_date": "5/17/20", "id_bbox": "AC_1200013_2", "state": "AC" }, "geometry": { "type": "Point", "coordinates": [ -67.044891207499987, -10.120949073333334 ] } },
{ "type": "Feature", "properties": { "n_cattle": 1.0, "n_cattle_sd": 0.4, "Longitude": -67.044891207499987, "Latitude": -10.123281846666666, "img_date": "5/17/20", "id_bbox": "AC_1200013_2", "state": "AC" }, "geometry": { "type": "Point", "coordinates": [ -67.044891207499987, -10.123281846666666 ] } },
{ "type": "Feature", "properties": { "n_cattle": 1.0, "n_cattle_sd": 0.4, "Longitude": -67.043773875833324, "Latitude": -10.085957473333334, "img_date": "5/17/20", "id_bbox": "AC_1200013_2", "state": "AC" }, "geometry": { "type": "Point", "coordinates": [ -67.043773875833324, -10.085957473333334 ] } },
{ "type": "Feature", "properties": { "n_cattle": 2.0, "n_cattle_sd": 0.49, "Longitude": -67.043773875833324, "Latitude": -10.08712386, "img_date": "5/17/20", "id_bbox": "AC_1200013_2", "state": "AC" }, "geometry": { "type": "Point", "coordinates": [ -67.043773875833324, -10.08712386 ] } },
{ "type": "Feature", "properties": { "n_cattle": 1.0, "n_cattle_sd": 0.4, "Longitude": -67.043773875833324, "Latitude": -10.09062302, "img_date": "5/17/20", "id_bbox": "AC_1200013_2", "state": "AC" }, "geometry": { "type": "Point", "coordinates": [ -67.043773875833324, -10.09062302 ] } },
{ "type": "Feature", "properties": { "n_cattle": 3.0, "n_cattle_sd": 0.0, "Longitude": -67.043773875833324, "Latitude": -10.1011205, "img_date": "5/17/20", "id_bbox": "AC_1200013_2", "state": "AC" }, "geometry": { "type": "Point", "coordinates": [ -67.043773875833324, -10.1011205 ] } },
{ "type": "Feature", "properties": { "n_cattle": 2.0, "n_cattle_sd": 0.0, "Longitude": -67.043773875833324, "Latitude": -10.119782686666667, "img_date": "5/17/20", "id_bbox": "AC_1200013_2", "state": "AC" }, "geometry": { "type": "Point", "coordinates": [ -67.043773875833324, -10.119782686666669 ] } },
{ "type": "Feature", "properties": { "n_cattle": 3.0, "n_cattle_sd": 0.8, "Longitude": -67.043773875833324, "Latitude": -10.120949073333334, "img_date": "5/17/20", "id_bbox": "AC_1200013_2", "state": "AC" }, "geometry": { "type": "Point", "coordinates": [ -67.043773875833324, -10.120949073333334 ] } },
{ "type": "Feature", "properties": { "n_cattle": 1.0, "n_cattle_sd": 0.0, "Longitude": -67.043773875833324, "Latitude": -10.124448233333334, "img_date": "5/17/20", "id_bbox": "AC_1200013_2", "state": "AC" }, "geometry": { "type": "Point", "coordinates": [ -67.043773875833324, -10.124448233333334 ] } },
{ "type": "Feature", "properties": { "n_cattle": 1.0, "n_cattle_sd": 0.0, "Longitude": -67.043773875833324, "Latitude": -10.12561462, "img_date": "5/17/20", "id_bbox": "AC_1200013_2", "state": "AC" }, "geometry": { "type": "Point", "coordinates": [ -67.043773875833324, -10.12561462 ] } },
{ "type": "Feature", "properties": { "n_cattle": 1.0, "n_cattle_sd": 0.0, "Longitude": -67.042656544166661, "Latitude": -10.096454953333334, "img_date": "5/17/20", "id_bbox": "AC_1200013_2", "state": "AC" }, "geometry": { "type": "Point", "coordinates": [ -67.042656544166661, -10.096454953333332 ] } },
{ "type": "Feature", "properties": { "n_cattle": 1.0, "n_cattle_sd": 0.0, "Longitude": -67.042656544166661, "Latitude": -10.09762134, "img_date": "5/17/20", "id_bbox": "AC_1200013_2", "state": "AC" }, "geometry": { "type": "Point", "coordinates": [ -67.042656544166661, -10.09762134 ] } },
{ "type": "Feature", "properties": { "n_cattle": 2.0, "n_cattle_sd": 0.4, "Longitude": -67.042656544166661, "Latitude": -10.098787726666666, "img_date": "5/17/20", "id_bbox": "AC_1200013_2", "state": "AC" }, "geometry": { "type": "Point", "coordinates": [ -67.042656544166661, -10.098787726666666 ] } },
{ "type": "Feature", "properties": { "n_cattle": 1.0, "n_cattle_sd": 0.49, "Longitude": -67.042656544166661, "Latitude": -10.1186163, "img_date": "5/17/20", "id_bbox": "AC_1200013_2", "state": "AC" }, "geometry": { "type": "Point", "coordinates": [ -67.042656544166661, -10.1186163 ] } },
{ "type": "Feature", "properties": { "n_cattle": 1.0, "n_cattle_sd": 0.4, "Longitude": -67.042656544166661, "Latitude": -10.119782686666667, "img_date": "5/17/20", "id_bbox": "AC_1200013_2", "state": "AC" }, "geometry": { "type": "Point", "coordinates": [ -67.042656544166661, -10.119782686666667 ] } },
{ "type": "Feature", "properties": { "n_cattle": 5.0, "n_cattle_sd": 0.49, "Longitude": -67.042656544166661, "Latitude": -10.120949073333334, "img_date": "5/17/20", "id_bbox": "AC_1200013_2", "state": "AC" }, "geometry": { "type": "Point", "coordinates": [ -67.042656544166661, -10.120949073333334 ] } },
{ "type": "Feature", "properties": { "n_cattle": 2.0, "n_cattle_sd": 0.49, "Longitude": -67.042656544166661, "Latitude": -10.123281846666666, "img_date": "5/17/20", "id_bbox": "AC_1200013_2", "state": "AC" }, "geometry": { "type": "Point", "coordinates": [ -67.042656544166661, -10.123281846666666 ] } },
{ "type": "Feature", "properties": { "n_cattle": 6.0, "n_cattle_sd": 0.0, "Longitude": -67.042656544166661, "Latitude": -10.124448233333334, "img_date": "5/17/20", "id_bbox": "AC_1200013_2", "state": "AC" }, "geometry": { "type": "Point", "coordinates": [ -67.042656544166661, -10.124448233333332 ] } },
{ "type": "Feature", "properties": { "n_cattle": 1.0, "n_cattle_sd": 0.4, "Longitude": -67.042656544166661, "Latitude": -10.12911378, "img_date": "5/17/20", "id_bbox": "AC_1200013_2", "state": "AC" }, "geometry": { "type": "Point", "coordinates": [ -67.042656544166661, -10.12911378 ] } },
{ "type": "Feature", "properties": { "n_cattle": 3.0, "n_cattle_sd": 0.49, "Longitude": -67.042656544166661, "Latitude": -10.130280166666667, "img_date": "5/17/20", "id_bbox": "AC_1200013_2", "state": "AC" }, "geometry": { "type": "Point", "coordinates": [ -67.042656544166661, -10.130280166666667 ] } },
{ "type": "Feature", "properties": { "n_cattle": 1.0, "n_cattle_sd": 0.4, "Longitude": -67.041539212499984, "Latitude": -10.088290246666666, "img_date": "5/17/20", "id_bbox": "AC_1200013_2", "state": "AC" }, "geometry": { "type": "Point", "coordinates": [ -67.041539212499984, -10.088290246666668 ] } },
{ "type": "Feature", "properties": { "n_cattle": 3.0, "n_cattle_sd": 0.4, "Longitude": -67.041539212499984, "Latitude": -10.099954113333334, "img_date": "5/17/20", "id_bbox": "AC_1200013_2", "state": "AC" }, "geometry": { "type": "Point", "coordinates": [ -67.041539212499984, -10.099954113333334 ] } },
{ "type": "Feature", "properties": { "n_cattle": 7.0, "n_cattle_sd": 0.49, "Longitude": -67.040421880833321, "Latitude": -10.088290246666666, "img_date": "5/17/20", "id_bbox": "AC_1200013_2", "state": "AC" }, "geometry": { "type": "Point", "coordinates": [ -67.040421880833321, -10.088290246666668 ] } },
{ "type": "Feature", "properties": { "n_cattle": 1.0, "n_cattle_sd": 0.632, "Longitude": -67.039304549166658, "Latitude": -10.098787726666666, "img_date": "5/17/20", "id_bbox": "AC_1200013_2", "state": "AC" }, "geometry": { "type": "Point", "coordinates": [ -67.039304549166658, -10.098787726666666 ] } },
{ "type": "Feature", "properties": { "n_cattle": 1.0, "n_cattle_sd": 0.0, "Longitude": -67.039304549166658, "Latitude": -10.12211546, "img_date": "5/17/20", "id_bbox": "AC_1200013_2", "state": "AC" }, "geometry": { "type": "Point", "coordinates": [ -67.039304549166658, -10.12211546 ] } },
{ "type": "Feature", "properties": { "n_cattle": 1.0, "n_cattle_sd": 0.632, "Longitude": -67.039304549166658, "Latitude": -10.12561462, "img_date": "5/17/20", "id_bbox": "AC_1200013_2", "state": "AC" }, "geometry": { "type": "Point", "coordinates": [ -67.039304549166658, -10.12561462 ] } },
{ "type": "Feature", "properties": { "n_cattle": 2.0, "n_cattle_sd": 0.0, "Longitude": -67.039304549166658, "Latitude": -10.126781006666667, "img_date": "5/17/20", "id_bbox": "AC_1200013_2", "state": "AC" }, "geometry": { "type": "Point", "coordinates": [ -67.039304549166658, -10.126781006666667 ] } },
{ "type": "Feature", "properties": { "n_cattle": 24.0, "n_cattle_sd": 0.8, "Longitude": -67.038187217499996, "Latitude": -10.089456633333333, "img_date": "5/17/20", "id_bbox": "AC_1200013_2", "state": "AC" }, "geometry": { "type": "Point", "coordinates": [ -67.038187217499996, -10.089456633333334 ] } },
{ "type": "Feature", "properties": { "n_cattle": 9.0, "n_cattle_sd": 0.632, "Longitude": -67.038187217499996, "Latitude": -10.102286886666667, "img_date": "5/17/20", "id_bbox": "AC_1200013_2", "state": "AC" }, "geometry": { "type": "Point", "coordinates": [ -67.038187217499996, -10.102286886666667 ] } },
{ "type": "Feature", "properties": { "n_cattle": 4.0, "n_cattle_sd": 0.0, "Longitude": -67.037069885833318, "Latitude": -10.09062302, "img_date": "5/17/20", "id_bbox": "AC_1200013_2", "state": "AC" }, "geometry": { "type": "Point", "coordinates": [ -67.037069885833318, -10.09062302 ] } },
{ "type": "Feature", "properties": { "n_cattle": 4.0, "n_cattle_sd": 1.855, "Longitude": -67.037069885833318, "Latitude": -10.096454953333334, "img_date": "5/17/20", "id_bbox": "AC_1200013_2", "state": "AC" }, "geometry": { "type": "Point", "coordinates": [ -67.037069885833318, -10.096454953333335 ] } },
{ "type": "Feature", "properties": { "n_cattle": 1.0, "n_cattle_sd": 0.0, "Longitude": -67.037069885833318, "Latitude": -10.099954113333334, "img_date": "5/17/20", "id_bbox": "AC_1200013_2", "state": "AC" }, "geometry": { "type": "Point", "coordinates": [ -67.037069885833318, -10.099954113333336 ] } },
{ "type": "Feature", "properties": { "n_cattle": 5.0, "n_cattle_sd": 0.0, "Longitude": -67.035952554166656, "Latitude": -10.082458313333333, "img_date": "5/17/20", "id_bbox": "AC_1200013_2", "state": "AC" }, "geometry": { "type": "Point", "coordinates": [ -67.035952554166656, -10.082458313333333 ] } },
{ "type": "Feature", "properties": { "n_cattle": 2.0, "n_cattle_sd": 0.4, "Longitude": -67.035952554166656, "Latitude": -10.119782686666667, "img_date": "5/17/20", "id_bbox": "AC_1200013_2", "state": "AC" }, "geometry": { "type": "Point", "coordinates": [ -67.035952554166656, -10.119782686666667 ] } },
{ "type": "Feature", "properties": { "n_cattle": 2.0, "n_cattle_sd": 0.0, "Longitude": -67.035952554166656, "Latitude": -10.123281846666666, "img_date": "5/17/20", "id_bbox": "AC_1200013_2", "state": "AC" }, "geometry": { "type": "Point", "coordinates": [ -67.035952554166656, -10.123281846666664 ] } },
{ "type": "Feature", "properties": { "n_cattle": 3.0, "n_cattle_sd": 0.49, "Longitude": -67.034835222499993, "Latitude": -10.082458313333333, "img_date": "5/17/20", "id_bbox": "AC_1200013_2", "state": "AC" }, "geometry": { "type": "Point", "coordinates": [ -67.034835222499993, -10.082458313333333 ] } },
{ "type": "Feature", "properties": { "n_cattle": 2.0, "n_cattle_sd": 0.49, "Longitude": -67.034835222499993, "Latitude": -10.0836247, "img_date": "5/17/20", "id_bbox": "AC_1200013_2", "state": "AC" }, "geometry": { "type": "Point", "coordinates": [ -67.034835222499993, -10.0836247 ] } },
{ "type": "Feature", "properties": { "n_cattle": 1.0, "n_cattle_sd": 0.0, "Longitude": -67.034835222499993, "Latitude": -10.09762134, "img_date": "5/17/20", "id_bbox": "AC_1200013_2", "state": "AC" }, "geometry": { "type": "Point", "coordinates": [ -67.034835222499993, -10.09762134 ] } },
{ "type": "Feature", "properties": { "n_cattle": 13.0, "n_cattle_sd": 0.49, "Longitude": -67.034835222499993, "Latitude": -10.099954113333334, "img_date": "5/17/20", "id_bbox": "AC_1200013_2", "state": "AC" }, "geometry": { "type": "Point", "coordinates": [ -67.034835222499993, -10.099954113333334 ] } },
{ "type": "Feature", "properties": { "n_cattle": 5.0, "n_cattle_sd": 0.49, "Longitude": -67.034835222499993, "Latitude": -10.112784366666666, "img_date": "5/17/20", "id_bbox": "AC_1200013_2", "state": "AC" }, "geometry": { "type": "Point", "coordinates": [ -67.034835222499993, -10.112784366666666 ] } },
{ "type": "Feature", "properties": { "n_cattle": 3.0, "n_cattle_sd": 0.4, "Longitude": -67.03371789083333, "Latitude": -10.082458313333333, "img_date": "5/17/20", "id_bbox": "AC_1200013_2", "state": "AC" }, "geometry": { "type": "Point", "coordinates": [ -67.03371789083333, -10.082458313333333 ] } },
{ "type": "Feature", "properties": { "n_cattle": 5.0, "n_cattle_sd": 0.0, "Longitude": -67.03371789083333, "Latitude": -10.08712386, "img_date": "5/17/20", "id_bbox": "AC_1200013_2", "state": "AC" }, "geometry": { "type": "Point", "coordinates": [ -67.03371789083333, -10.08712386 ] } },
{ "type": "Feature", "properties": { "n_cattle": 2.0, "n_cattle_sd": 0.49, "Longitude": -67.03371789083333, "Latitude": -10.09762134, "img_date": "5/17/20", "id_bbox": "AC_1200013_2", "state": "AC" }, "geometry": { "type": "Point", "coordinates": [ -67.03371789083333, -10.09762134 ] } },
{ "type": "Feature", "properties": { "n_cattle": 7.0, "n_cattle_sd": 0.49, "Longitude": -67.03371789083333, "Latitude": -10.098787726666666, "img_date": "5/17/20", "id_bbox": "AC_1200013_2", "state": "AC" }, "geometry": { "type": "Point", "coordinates": [ -67.03371789083333, -10.098787726666666 ] } },
{ "type": "Feature", "properties": { "n_cattle": 10.0, "n_cattle_sd": 0.4, "Longitude": -67.03371789083333, "Latitude": -10.113950753333333, "img_date": "5/17/20", "id_bbox": "AC_1200013_2", "state": "AC" }, "geometry": { "type": "Point", "coordinates": [ -67.03371789083333, -10.113950753333334 ] } },
{ "type": "Feature", "properties": { "n_cattle": 21.0, "n_cattle_sd": 1.02, "Longitude": -67.03371789083333, "Latitude": -10.11511714, "img_date": "5/17/20", "id_bbox": "AC_1200013_2", "state": "AC" }, "geometry": { "type": "Point", "coordinates": [ -67.03371789083333, -10.11511714 ] } },
{ "type": "Feature", "properties": { "n_cattle": 2.0, "n_cattle_sd": 0.0, "Longitude": -67.03371789083333, "Latitude": -10.116283526666667, "img_date": "5/17/20", "id_bbox": "AC_1200013_2", "state": "AC" }, "geometry": { "type": "Point", "coordinates": [ -67.03371789083333, -10.116283526666669 ] } },
{ "type": "Feature", "properties": { "n_cattle": 16.0, "n_cattle_sd": 1.166, "Longitude": -67.03371789083333, "Latitude": -10.127947393333333, "img_date": "5/17/20", "id_bbox": "AC_1200013_2", "state": "AC" }, "geometry": { "type": "Point", "coordinates": [ -67.03371789083333, -10.127947393333335 ] } },
{ "type": "Feature", "properties": { "n_cattle": 6.0, "n_cattle_sd": 0.49, "Longitude": -67.032600559166653, "Latitude": -10.082458313333333, "img_date": "5/17/20", "id_bbox": "AC_1200013_2", "state": "AC" }, "geometry": { "type": "Point", "coordinates": [ -67.032600559166653, -10.082458313333333 ] } },
{ "type": "Feature", "properties": { "n_cattle": 5.0, "n_cattle_sd": 0.4, "Longitude": -67.032600559166653, "Latitude": -10.089456633333333, "img_date": "5/17/20", "id_bbox": "AC_1200013_2", "state": "AC" }, "geometry": { "type": "Point", "coordinates": [ -67.032600559166653, -10.089456633333333 ] } },
{ "type": "Feature", "properties": { "n_cattle": 7.0, "n_cattle_sd": 0.49, "Longitude": -67.032600559166653, "Latitude": -10.09062302, "img_date": "5/17/20", "id_bbox": "AC_1200013_2", "state": "AC" }, "geometry": { "type": "Point", "coordinates": [ -67.032600559166653, -10.09062302 ] } },
{ "type": "Feature", "properties": { "n_cattle": 1.0, "n_cattle_sd": 0.0, "Longitude": -67.032600559166653, "Latitude": -10.098787726666666, "img_date": "5/17/20", "id_bbox": "AC_1200013_2", "state": "AC" }, "geometry": { "type": "Point", "coordinates": [ -67.032600559166653, -10.098787726666666 ] } },
{ "type": "Feature", "properties": { "n_cattle": 1.0, "n_cattle_sd": 0.0, "Longitude": -67.032600559166653, "Latitude": -10.099954113333334, "img_date": "5/17/20", "id_bbox": "AC_1200013_2", "state": "AC" }, "geometry": { "type": "Point", "coordinates": [ -67.032600559166653, -10.099954113333334 ] } },
{ "type": "Feature", "properties": { "n_cattle": 2.0, "n_cattle_sd": 0.4, "Longitude": -67.032600559166653, "Latitude": -10.112784366666666, "img_date": "5/17/20", "id_bbox": "AC_1200013_2", "state": "AC" }, "geometry": { "type": "Point", "coordinates": [ -67.032600559166653, -10.112784366666666 ] } },
{ "type": "Feature", "properties": { "n_cattle": 3.0, "n_cattle_sd": 0.8, "Longitude": -67.032600559166653, "Latitude": -10.113950753333333, "img_date": "5/17/20", "id_bbox": "AC_1200013_2", "state": "AC" }, "geometry": { "type": "Point", "coordinates": [ -67.032600559166653, -10.113950753333334 ] } },
{ "type": "Feature", "properties": { "n_cattle": 13.0, "n_cattle_sd": 0.49, "Longitude": -67.03148322749999, "Latitude": -10.0836247, "img_date": "5/17/20", "id_bbox": "AC_1200013_2", "state": "AC" }, "geometry": { "type": "Point", "coordinates": [ -67.03148322749999, -10.0836247 ] } },
{ "type": "Feature", "properties": { "n_cattle": 1.0, "n_cattle_sd": 0.4, "Longitude": -67.03148322749999, "Latitude": -10.085957473333334, "img_date": "5/17/20", "id_bbox": "AC_1200013_2", "state": "AC" }, "geometry": { "type": "Point", "coordinates": [ -67.03148322749999, -10.085957473333334 ] } },
{ "type": "Feature", "properties": { "n_cattle": 4.0, "n_cattle_sd": 0.4, "Longitude": -67.03148322749999, "Latitude": -10.09412218, "img_date": "5/17/20", "id_bbox": "AC_1200013_2", "state": "AC" }, "geometry": { "type": "Point", "coordinates": [ -67.03148322749999, -10.09412218 ] } },
{ "type": "Feature", "properties": { "n_cattle": 4.0, "n_cattle_sd": 0.4, "Longitude": -67.03148322749999, "Latitude": -10.095288566666667, "img_date": "5/17/20", "id_bbox": "AC_1200013_2", "state": "AC" }, "geometry": { "type": "Point", "coordinates": [ -67.03148322749999, -10.095288566666667 ] } },
{ "type": "Feature", "properties": { "n_cattle": 8.0, "n_cattle_sd": 0.748, "Longitude": -67.03148322749999, "Latitude": -10.099954113333334, "img_date": "5/17/20", "id_bbox": "AC_1200013_2", "state": "AC" }, "geometry": { "type": "Point", "coordinates": [ -67.03148322749999, -10.099954113333336 ] } },
{ "type": "Feature", "properties": { "n_cattle": 10.0, "n_cattle_sd": 0.49, "Longitude": -67.03148322749999, "Latitude": -10.1011205, "img_date": "5/17/20", "id_bbox": "AC_1200013_2", "state": "AC" }, "geometry": { "type": "Point", "coordinates": [ -67.03148322749999, -10.1011205 ] } },
{ "type": "Feature", "properties": { "n_cattle": 2.0, "n_cattle_sd": 0.4, "Longitude": -67.030365895833327, "Latitude": -10.084791086666666, "img_date": "5/17/20", "id_bbox": "AC_1200013_2", "state": "AC" }, "geometry": { "type": "Point", "coordinates": [ -67.030365895833327, -10.084791086666666 ] } },
{ "type": "Feature", "properties": { "n_cattle": 1.0, "n_cattle_sd": 0.0, "Longitude": -67.030365895833327, "Latitude": -10.099954113333334, "img_date": "5/17/20", "id_bbox": "AC_1200013_2", "state": "AC" }, "geometry": { "type": "Point", "coordinates": [ -67.030365895833327, -10.099954113333332 ] } },
{ "type": "Feature", "properties": { "n_cattle": 2.0, "n_cattle_sd": 0.4, "Longitude": -67.030365895833327, "Latitude": -10.1011205, "img_date": "5/17/20", "id_bbox": "AC_1200013_2", "state": "AC" }, "geometry": { "type": "Point", "coordinates": [ -67.030365895833327, -10.1011205 ] } },
{ "type": "Feature", "properties": { "n_cattle": 3.0, "n_cattle_sd": 0.0, "Longitude": -67.030365895833327, "Latitude": -10.11511714, "img_date": "5/17/20", "id_bbox": "AC_1200013_2", "state": "AC" }, "geometry": { "type": "Point", "coordinates": [ -67.030365895833327, -10.11511714 ] } },
{ "type": "Feature", "properties": { "n_cattle": 1.0, "n_cattle_sd": 0.0, "Longitude": -67.030365895833327, "Latitude": -10.120949073333334, "img_date": "5/17/20", "id_bbox": "AC_1200013_2", "state": "AC" }, "geometry": { "type": "Point", "coordinates": [ -67.030365895833327, -10.120949073333332 ] } },
{ "type": "Feature", "properties": { "n_cattle": 8.0, "n_cattle_sd": 0.8, "Longitude": -67.030365895833327, "Latitude": -10.12561462, "img_date": "5/17/20", "id_bbox": "AC_1200013_2", "state": "AC" }, "geometry": { "type": "Point", "coordinates": [ -67.030365895833327, -10.12561462 ] } },
{ "type": "Feature", "properties": { "n_cattle": 1.0, "n_cattle_sd": 0.4, "Longitude": -67.029248564166664, "Latitude": -10.102286886666667, "img_date": "5/17/20", "id_bbox": "AC_1200013_2", "state": "AC" }, "geometry": { "type": "Point", "coordinates": [ -67.029248564166664, -10.102286886666667 ] } },
{ "type": "Feature", "properties": { "n_cattle": 4.0, "n_cattle_sd": 0.49, "Longitude": -67.029248564166664, "Latitude": -10.11511714, "img_date": "5/17/20", "id_bbox": "AC_1200013_2", "state": "AC" }, "geometry": { "type": "Point", "coordinates": [ -67.029248564166664, -10.11511714 ] } },
{ "type": "Feature", "properties": { "n_cattle": 7.0, "n_cattle_sd": 0.49, "Longitude": -67.029248564166664, "Latitude": -10.116283526666667, "img_date": "5/17/20", "id_bbox": "AC_1200013_2", "state": "AC" }, "geometry": { "type": "Point", "coordinates": [ -67.029248564166664, -10.116283526666669 ] } },
{ "type": "Feature", "properties": { "n_cattle": 2.0, "n_cattle_sd": 0.0, "Longitude": -67.029248564166664, "Latitude": -10.1186163, "img_date": "5/17/20", "id_bbox": "AC_1200013_2", "state": "AC" }, "geometry": { "type": "Point", "coordinates": [ -67.029248564166664, -10.1186163 ] } },
{ "type": "Feature", "properties": { "n_cattle": 2.0, "n_cattle_sd": 0.0, "Longitude": -67.028131232499987, "Latitude": -10.099954113333334, "img_date": "5/17/20", "id_bbox": "AC_1200013_2", "state": "AC" }, "geometry": { "type": "Point", "coordinates": [ -67.028131232499987, -10.099954113333334 ] } },
{ "type": "Feature", "properties": { "n_cattle": 1.0, "n_cattle_sd": 0.4, "Longitude": -67.028131232499987, "Latitude": -10.112784366666666, "img_date": "5/17/20", "id_bbox": "AC_1200013_2", "state": "AC" }, "geometry": { "type": "Point", "coordinates": [ -67.028131232499987, -10.112784366666666 ] } },
{ "type": "Feature", "properties": { "n_cattle": 1.0, "n_cattle_sd": 0.49, "Longitude": -67.028131232499987, "Latitude": -10.11511714, "img_date": "5/17/20", "id_bbox": "AC_1200013_2", "state": "AC" }, "geometry": { "type": "Point", "coordinates": [ -67.028131232499987, -10.11511714 ] } },
{ "type": "Feature", "properties": { "n_cattle": 3.0, "n_cattle_sd": 0.632, "Longitude": -67.027013900833325, "Latitude": -10.082458313333333, "img_date": "5/17/20", "id_bbox": "AC_1200013_2", "state": "AC" }, "geometry": { "type": "Point", "coordinates": [ -67.027013900833325, -10.082458313333333 ] } },
{ "type": "Feature", "properties": { "n_cattle": 1.0, "n_cattle_sd": 0.0, "Longitude": -67.027013900833325, "Latitude": -10.089456633333333, "img_date": "5/17/20", "id_bbox": "AC_1200013_2", "state": "AC" }, "geometry": { "type": "Point", "coordinates": [ -67.027013900833325, -10.089456633333333 ] } },
{ "type": "Feature", "properties": { "n_cattle": 2.0, "n_cattle_sd": 0.49, "Longitude": -67.027013900833325, "Latitude": -10.099954113333334, "img_date": "5/17/20", "id_bbox": "AC_1200013_2", "state": "AC" }, "geometry": { "type": "Point", "coordinates": [ -67.027013900833325, -10.099954113333334 ] } },
{ "type": "Feature", "properties": { "n_cattle": 10.0, "n_cattle_sd": 0.4, "Longitude": -67.027013900833325, "Latitude": -10.1011205, "img_date": "5/17/20", "id_bbox": "AC_1200013_2", "state": "AC" }, "geometry": { "type": "Point", "coordinates": [ -67.027013900833325, -10.1011205 ] } },
{ "type": "Feature", "properties": { "n_cattle": 1.0, "n_cattle_sd": 0.49, "Longitude": -67.027013900833325, "Latitude": -10.117449913333333, "img_date": "5/17/20", "id_bbox": "AC_1200013_2", "state": "AC" }, "geometry": { "type": "Point", "coordinates": [ -67.027013900833325, -10.117449913333333 ] } },
{ "type": "Feature", "properties": { "n_cattle": 3.0, "n_cattle_sd": 0.748, "Longitude": -67.025896569166662, "Latitude": -10.0836247, "img_date": "5/17/20", "id_bbox": "AC_1200013_2", "state": "AC" }, "geometry": { "type": "Point", "coordinates": [ -67.025896569166662, -10.0836247 ] } },
{ "type": "Feature", "properties": { "n_cattle": 3.0, "n_cattle_sd": 0.0, "Longitude": -67.025896569166662, "Latitude": -10.088290246666666, "img_date": "5/17/20", "id_bbox": "AC_1200013_2", "state": "AC" }, "geometry": { "type": "Point", "coordinates": [ -67.025896569166662, -10.088290246666668 ] } },
{ "type": "Feature", "properties": { "n_cattle": 1.0, "n_cattle_sd": 0.49, "Longitude": -67.025896569166662, "Latitude": -10.09762134, "img_date": "5/17/20", "id_bbox": "AC_1200013_2", "state": "AC" }, "geometry": { "type": "Point", "coordinates": [ -67.025896569166662, -10.09762134 ] } },
{ "type": "Feature", "properties": { "n_cattle": 2.0, "n_cattle_sd": 0.4, "Longitude": -67.025896569166662, "Latitude": -10.098787726666666, "img_date": "5/17/20", "id_bbox": "AC_1200013_2", "state": "AC" }, "geometry": { "type": "Point", "coordinates": [ -67.025896569166662, -10.098787726666666 ] } },
{ "type": "Feature", "properties": { "n_cattle": 4.0, "n_cattle_sd": 0.49, "Longitude": -67.025896569166662, "Latitude": -10.099954113333334, "img_date": "5/17/20", "id_bbox": "AC_1200013_2", "state": "AC" }, "geometry": { "type": "Point", "coordinates": [ -67.025896569166662, -10.099954113333334 ] } },
{ "type": "Feature", "properties": { "n_cattle": 8.0, "n_cattle_sd": 0.748, "Longitude": -67.025896569166662, "Latitude": -10.1011205, "img_date": "5/17/20", "id_bbox": "AC_1200013_2", "state": "AC" }, "geometry": { "type": "Point", "coordinates": [ -67.025896569166662, -10.1011205 ] } },
{ "type": "Feature", "properties": { "n_cattle": 1.0, "n_cattle_sd": 0.0, "Longitude": -67.024779237499999, "Latitude": -10.089456633333333, "img_date": "5/17/20", "id_bbox": "AC_1200013_2", "state": "AC" }, "geometry": { "type": "Point", "coordinates": [ -67.024779237499999, -10.089456633333333 ] } },
{ "type": "Feature", "properties": { "n_cattle": 16.0, "n_cattle_sd": 0.8, "Longitude": -67.024779237499999, "Latitude": -10.098787726666666, "img_date": "5/17/20", "id_bbox": "AC_1200013_2", "state": "AC" }, "geometry": { "type": "Point", "coordinates": [ -67.024779237499999, -10.098787726666666 ] } },
{ "type": "Feature", "properties": { "n_cattle": 6.0, "n_cattle_sd": 0.49, "Longitude": -67.023661905833322, "Latitude": -10.098787726666666, "img_date": "5/17/20", "id_bbox": "AC_1200013_2", "state": "AC" }, "geometry": { "type": "Point", "coordinates": [ -67.023661905833322, -10.098787726666664 ] } },
{ "type": "Feature", "properties": { "n_cattle": 1.0, "n_cattle_sd": 0.0, "Longitude": -66.79615318388889, "Latitude": -9.875726267500001, "img_date": "7/21/20", "id_bbox": "AC_1200013_3", "state": "AC" }, "geometry": { "type": "Point", "coordinates": [ -66.79615318388889, -9.875726267499999 ] } },
{ "type": "Feature", "properties": { "n_cattle": 2.0, "n_cattle_sd": 0.0, "Longitude": -66.79615318388889, "Latitude": -9.9075471008333338, "img_date": "7/21/20", "id_bbox": "AC_1200013_3", "state": "AC" }, "geometry": { "type": "Point", "coordinates": [ -66.79615318388889, -9.907547100833334 ] } },
{ "type": "Feature", "properties": { "n_cattle": 4.0, "n_cattle_sd": 0.4, "Longitude": -66.79615318388889, "Latitude": -9.912092934166667, "img_date": "7/21/20", "id_bbox": "AC_1200013_3", "state": "AC" }, "geometry": { "type": "Point", "coordinates": [ -66.79615318388889, -9.912092934166669 ] } },
{ "type": "Feature", "properties": { "n_cattle": 1.0, "n_cattle_sd": 0.0, "Longitude": -66.794967051666674, "Latitude": -9.8689075175000003, "img_date": "7/21/20", "id_bbox": "AC_1200013_3", "state": "AC" }, "geometry": { "type": "Point", "coordinates": [ -66.794967051666674, -9.8689075175 ] } },
{ "type": "Feature", "properties": { "n_cattle": 1.0, "n_cattle_sd": 0.49, "Longitude": -66.794967051666674, "Latitude": -9.8734533508333335, "img_date": "7/21/20", "id_bbox": "AC_1200013_3", "state": "AC" }, "geometry": { "type": "Point", "coordinates": [ -66.794967051666674, -9.873453350833334 ] } },
{ "type": "Feature", "properties": { "n_cattle": 8.0, "n_cattle_sd": 0.49, "Longitude": -66.794967051666674, "Latitude": -9.8745898091666682, "img_date": "7/21/20", "id_bbox": "AC_1200013_3", "state": "AC" }, "geometry": { "type": "Point", "coordinates": [ -66.794967051666674, -9.874589809166668 ] } },
{ "type": "Feature", "properties": { "n_cattle": 11.0, "n_cattle_sd": 0.4, "Longitude": -66.794967051666674, "Latitude": -9.875726267500001, "img_date": "7/21/20", "id_bbox": "AC_1200013_3", "state": "AC" }, "geometry": { "type": "Point", "coordinates": [ -66.794967051666674, -9.875726267499999 ] } },
{ "type": "Feature", "properties": { "n_cattle": 1.0, "n_cattle_sd": 0.4, "Longitude": -66.794967051666674, "Latitude": -9.8791356425000014, "img_date": "7/21/20", "id_bbox": "AC_1200013_3", "state": "AC" }, "geometry": { "type": "Point", "coordinates": [ -66.794967051666674, -9.879135642500001 ] } },
{ "type": "Feature", "properties": { "n_cattle": 1.0, "n_cattle_sd": 0.4, "Longitude": -66.794967051666674, "Latitude": -9.8905002258333337, "img_date": "7/21/20", "id_bbox": "AC_1200013_3", "state": "AC" }, "geometry": { "type": "Point", "coordinates": [ -66.794967051666674, -9.890500225833335 ] } },
{ "type": "Feature", "properties": { "n_cattle": 1.0, "n_cattle_sd": 0.632, "Longitude": -66.794967051666674, "Latitude": -9.8927731425000012, "img_date": "7/21/20", "id_bbox": "AC_1200013_3", "state": "AC" }, "geometry": { "type": "Point", "coordinates": [ -66.794967051666674, -9.892773142500003 ] } },
{ "type": "Feature", "properties": { "n_cattle": 9.0, "n_cattle_sd": 0.4, "Longitude": -66.794967051666674, "Latitude": -9.9098200175000013, "img_date": "7/21/20", "id_bbox": "AC_1200013_3", "state": "AC" }, "geometry": { "type": "Point", "coordinates": [ -66.794967051666674, -9.909820017500001 ] } },
{ "type": "Feature", "properties": { "n_cattle": 2.0, "n_cattle_sd": 0.4, "Longitude": -66.793780919444444, "Latitude": -9.8711804341666678, "img_date": "7/21/20", "id_bbox": "AC_1200013_3", "state": "AC" }, "geometry": { "type": "Point", "coordinates": [ -66.793780919444444, -9.871180434166666 ] } },
{ "type": "Feature", "properties": { "n_cattle": 6.0, "n_cattle_sd": 0.4, "Longitude": -66.793780919444444, "Latitude": -9.8723168925000007, "img_date": "7/21/20", "id_bbox": "AC_1200013_3", "state": "AC" }, "geometry": { "type": "Point", "coordinates": [ -66.793780919444444, -9.872316892500001 ] } },
{ "type": "Feature", "properties": { "n_cattle": 1.0, "n_cattle_sd": 0.49, "Longitude": -66.793780919444444, "Latitude": -9.8734533508333335, "img_date": "7/21/20", "id_bbox": "AC_1200013_3", "state": "AC" }, "geometry": { "type": "Point", "coordinates": [ -66.793780919444444, -9.873453350833334 ] } },
{ "type": "Feature", "properties": { "n_cattle": 1.0, "n_cattle_sd": 0.0, "Longitude": -66.793780919444444, "Latitude": -9.8745898091666682, "img_date": "7/21/20", "id_bbox": "AC_1200013_3", "state": "AC" }, "geometry": { "type": "Point", "coordinates": [ -66.793780919444444, -9.874589809166668 ] } },
{ "type": "Feature", "properties": { "n_cattle": 1.0, "n_cattle_sd": 0.4, "Longitude": -66.793780919444444, "Latitude": -9.8802721008333343, "img_date": "7/21/20", "id_bbox": "AC_1200013_3", "state": "AC" }, "geometry": { "type": "Point", "coordinates": [ -66.793780919444444, -9.880272100833334 ] } },
{ "type": "Feature", "properties": { "n_cattle": 1.0, "n_cattle_sd": 0.0, "Longitude": -66.793780919444444, "Latitude": -9.8859543925000004, "img_date": "7/21/20", "id_bbox": "AC_1200013_3", "state": "AC" }, "geometry": { "type": "Point", "coordinates": [ -66.793780919444444, -9.8859543925 ] } },
{ "type": "Feature", "properties": { "n_cattle": 3.0, "n_cattle_sd": 0.49, "Longitude": -66.793780919444444, "Latitude": -9.8882273091666679, "img_date": "7/21/20", "id_bbox": "AC_1200013_3", "state": "AC" }, "geometry": { "type": "Point", "coordinates": [ -66.793780919444444, -9.888227309166668 ] } },
{ "type": "Feature", "properties": { "n_cattle": 3.0, "n_cattle_sd": 0.49, "Longitude": -66.793780919444444, "Latitude": -9.8893637675000008, "img_date": "7/21/20", "id_bbox": "AC_1200013_3", "state": "AC" }, "geometry": { "type": "Point", "coordinates": [ -66.793780919444444, -9.889363767500003 ] } },
{ "type": "Feature", "properties": { "n_cattle": 1.0, "n_cattle_sd": 0.0, "Longitude": -66.793780919444444, "Latitude": -9.8905002258333337, "img_date": "7/21/20", "id_bbox": "AC_1200013_3", "state": "AC" }, "geometry": { "type": "Point", "coordinates": [ -66.793780919444444, -9.890500225833335 ] } },
{ "type": "Feature", "properties": { "n_cattle": 4.0, "n_cattle_sd": 0.49, "Longitude": -66.793780919444444, "Latitude": -9.8916366841666683, "img_date": "7/21/20", "id_bbox": "AC_1200013_3", "state": "AC" }, "geometry": { "type": "Point", "coordinates": [ -66.793780919444444, -9.89163668416667 ] } },
{ "type": "Feature", "properties": { "n_cattle": 2.0, "n_cattle_sd": 0.49, "Longitude": -66.793780919444444, "Latitude": -9.8995918925000002, "img_date": "7/21/20", "id_bbox": "AC_1200013_3", "state": "AC" }, "geometry": { "type": "Point", "coordinates": [ -66.793780919444444, -9.8995918925 ] } },
{ "type": "Feature", "properties": { "n_cattle": 1.0, "n_cattle_sd": 0.49, "Longitude": -66.793780919444444, "Latitude": -9.9098200175000013, "img_date": "7/21/20", "id_bbox": "AC_1200013_3", "state": "AC" }, "geometry": { "type": "Point", "coordinates": [ -66.793780919444444, -9.909820017500001 ] } },
{ "type": "Feature", "properties": { "n_cattle": 10.0, "n_cattle_sd": 0.4, "Longitude": -66.792594787222228, "Latitude": -9.8723168925000007, "img_date": "7/21/20", "id_bbox": "AC_1200013_3", "state": "AC" }, "geometry": { "type": "Point", "coordinates": [ -66.792594787222228, -9.872316892500001 ] } },
{ "type": "Feature", "properties": { "n_cattle": 2.0, "n_cattle_sd": 0.0, "Longitude": -66.792594787222228, "Latitude": -9.8734533508333335, "img_date": "7/21/20", "id_bbox": "AC_1200013_3", "state": "AC" }, "geometry": { "type": "Point", "coordinates": [ -66.792594787222228, -9.873453350833332 ] } },
{ "type": "Feature", "properties": { "n_cattle": 3.0, "n_cattle_sd": 0.0, "Longitude": -66.792594787222228, "Latitude": -9.8745898091666682, "img_date": "7/21/20", "id_bbox": "AC_1200013_3", "state": "AC" }, "geometry": { "type": "Point", "coordinates": [ -66.792594787222228, -9.874589809166668 ] } },
{ "type": "Feature", "properties": { "n_cattle": 2.0, "n_cattle_sd": 0.49, "Longitude": -66.792594787222228, "Latitude": -9.875726267500001, "img_date": "7/21/20", "id_bbox": "AC_1200013_3", "state": "AC" }, "geometry": { "type": "Point", "coordinates": [ -66.792594787222228, -9.875726267499999 ] } },
{ "type": "Feature", "properties": { "n_cattle": 1.0, "n_cattle_sd": 0.0, "Longitude": -66.792594787222228, "Latitude": -9.8882273091666679, "img_date": "7/21/20", "id_bbox": "AC_1200013_3", "state": "AC" }, "geometry": { "type": "Point", "coordinates": [ -66.792594787222228, -9.888227309166666 ] } },
{ "type": "Feature", "properties": { "n_cattle": 2.0, "n_cattle_sd": 0.632, "Longitude": -66.792594787222228, "Latitude": -9.8995918925000002, "img_date": "7/21/20", "id_bbox": "AC_1200013_3", "state": "AC" }, "geometry": { "type": "Point", "coordinates": [ -66.792594787222228, -9.899591892499998 ] } },
{ "type": "Feature", "properties": { "n_cattle": 1.0, "n_cattle_sd": 0.4, "Longitude": -66.792594787222228, "Latitude": -9.9030012675000005, "img_date": "7/21/20", "id_bbox": "AC_1200013_3", "state": "AC" }, "geometry": { "type": "Point", "coordinates": [ -66.792594787222228, -9.903001267499999 ] } },
{ "type": "Feature", "properties": { "n_cattle": 1.0, "n_cattle_sd": 0.49, "Longitude": -66.792594787222228, "Latitude": -9.9052741841666681, "img_date": "7/21/20", "id_bbox": "AC_1200013_3", "state": "AC" }, "geometry": { "type": "Point", "coordinates": [ -66.792594787222228, -9.905274184166668 ] } },
{ "type": "Feature", "properties": { "n_cattle": 1.0, "n_cattle_sd": 0.0, "Longitude": -66.792594787222228, "Latitude": -9.9064106425000009, "img_date": "7/21/20", "id_bbox": "AC_1200013_3", "state": "AC" }, "geometry": { "type": "Point", "coordinates": [ -66.792594787222228, -9.906410642500001 ] } },
{ "type": "Feature", "properties": { "n_cattle": 1.0, "n_cattle_sd": 0.49, "Longitude": -66.791408654999998, "Latitude": -9.8689075175000003, "img_date": "7/21/20", "id_bbox": "AC_1200013_3", "state": "AC" }, "geometry": { "type": "Point", "coordinates": [ -66.791408655, -9.868907517500002 ] } },
{ "type": "Feature", "properties": { "n_cattle": 2.0, "n_cattle_sd": 0.0, "Longitude": -66.791408654999998, "Latitude": -9.8723168925000007, "img_date": "7/21/20", "id_bbox": "AC_1200013_3", "state": "AC" }, "geometry": { "type": "Point", "coordinates": [ -66.791408655, -9.872316892500002 ] } },
{ "type": "Feature", "properties": { "n_cattle": 1.0, "n_cattle_sd": 0.0, "Longitude": -66.791408654999998, "Latitude": -9.8734533508333335, "img_date": "7/21/20", "id_bbox": "AC_1200013_3", "state": "AC" }, "geometry": { "type": "Point", "coordinates": [ -66.791408655, -9.873453350833334 ] } },
{ "type": "Feature", "properties": { "n_cattle": 1.0, "n_cattle_sd": 0.4, "Longitude": -66.791408654999998, "Latitude": -9.8768627258333339, "img_date": "7/21/20", "id_bbox": "AC_1200013_3", "state": "AC" }, "geometry": { "type": "Point", "coordinates": [ -66.791408655, -9.876862725833336 ] } },
{ "type": "Feature", "properties": { "n_cattle": 1.0, "n_cattle_sd": 0.49, "Longitude": -66.791408654999998, "Latitude": -9.9041377258333334, "img_date": "7/21/20", "id_bbox": "AC_1200013_3", "state": "AC" }, "geometry": { "type": "Point", "coordinates": [ -66.791408655, -9.904137725833333 ] } },
{ "type": "Feature", "properties": { "n_cattle": 1.0, "n_cattle_sd": 0.4, "Longitude": -66.791408654999998, "Latitude": -9.9052741841666681, "img_date": "7/21/20", "id_bbox": "AC_1200013_3", "state": "AC" }, "geometry": { "type": "Point", "coordinates": [ -66.791408655, -9.90527418416667 ] } },
{ "type": "Feature", "properties": { "n_cattle": 4.0, "n_cattle_sd": 0.49, "Longitude": -66.790222522777782, "Latitude": -9.8689075175000003, "img_date": "7/21/20", "id_bbox": "AC_1200013_3", "state": "AC" }, "geometry": { "type": "Point", "coordinates": [ -66.790222522777782, -9.868907517500002 ] } },
{ "type": "Feature", "properties": { "n_cattle": 1.0, "n_cattle_sd": 0.4, "Longitude": -66.790222522777782, "Latitude": -9.8700439758333349, "img_date": "7/21/20", "id_bbox": "AC_1200013_3", "state": "AC" }, "geometry": { "type": "Point", "coordinates": [ -66.790222522777782, -9.870043975833335 ] } },
{ "type": "Feature", "properties": { "n_cattle": 2.0, "n_cattle_sd": 0.4, "Longitude": -66.790222522777782, "Latitude": -9.8768627258333339, "img_date": "7/21/20", "id_bbox": "AC_1200013_3", "state": "AC" }, "geometry": { "type": "Point", "coordinates": [ -66.790222522777782, -9.876862725833336 ] } },
{ "type": "Feature", "properties": { "n_cattle": 1.0, "n_cattle_sd": 0.49, "Longitude": -66.790222522777782, "Latitude": -9.8973189758333344, "img_date": "7/21/20", "id_bbox": "AC_1200013_3", "state": "AC" }, "geometry": { "type": "Point", "coordinates": [ -66.790222522777782, -9.897318975833334 ] } },
{ "type": "Feature", "properties": { "n_cattle": 16.0, "n_cattle_sd": 0.49, "Longitude": -66.790222522777782, "Latitude": -9.9041377258333334, "img_date": "7/21/20", "id_bbox": "AC_1200013_3", "state": "AC" }, "geometry": { "type": "Point", "coordinates": [ -66.790222522777782, -9.904137725833333 ] } },
{ "type": "Feature", "properties": { "n_cattle": 1.0, "n_cattle_sd": 0.49, "Longitude": -66.790222522777782, "Latitude": -9.9052741841666681, "img_date": "7/21/20", "id_bbox": "AC_1200013_3", "state": "AC" }, "geometry": { "type": "Point", "coordinates": [ -66.790222522777782, -9.905274184166668 ] } },
{ "type": "Feature", "properties": { "n_cattle": 5.0, "n_cattle_sd": 0.4, "Longitude": -66.789036390555552, "Latitude": -9.8677710591666674, "img_date": "7/21/20", "id_bbox": "AC_1200013_3", "state": "AC" }, "geometry": { "type": "Point", "coordinates": [ -66.789036390555552, -9.867771059166667 ] } },
{ "type": "Feature", "properties": { "n_cattle": 4.0, "n_cattle_sd": 0.4, "Longitude": -66.789036390555552, "Latitude": -9.8689075175000003, "img_date": "7/21/20", "id_bbox": "AC_1200013_3", "state": "AC" }, "geometry": { "type": "Point", "coordinates": [ -66.789036390555552, -9.868907517500002 ] } },
{ "type": "Feature", "properties": { "n_cattle": 1.0, "n_cattle_sd": 0.0, "Longitude": -66.789036390555552, "Latitude": -9.875726267500001, "img_date": "7/21/20", "id_bbox": "AC_1200013_3", "state": "AC" }, "geometry": { "type": "Point", "coordinates": [ -66.789036390555552, -9.875726267499999 ] } },
{ "type": "Feature", "properties": { "n_cattle": 1.0, "n_cattle_sd": 0.49, "Longitude": -66.789036390555552, "Latitude": -9.9030012675000005, "img_date": "7/21/20", "id_bbox": "AC_1200013_3", "state": "AC" }, "geometry": { "type": "Point", "coordinates": [ -66.789036390555552, -9.903001267500002 ] } },
{ "type": "Feature", "properties": { "n_cattle": 2.0, "n_cattle_sd": 0.0, "Longitude": -66.789036390555552, "Latitude": -9.9041377258333334, "img_date": "7/21/20", "id_bbox": "AC_1200013_3", "state": "AC" }, "geometry": { "type": "Point", "coordinates": [ -66.789036390555552, -9.904137725833333 ] } },
{ "type": "Feature", "properties": { "n_cattle": 1.0, "n_cattle_sd": 0.49, "Longitude": -66.789036390555552, "Latitude": -9.9052741841666681, "img_date": "7/21/20", "id_bbox": "AC_1200013_3", "state": "AC" }, "geometry": { "type": "Point", "coordinates": [ -66.789036390555552, -9.905274184166668 ] } },
{ "type": "Feature", "properties": { "n_cattle": 1.0, "n_cattle_sd": 0.49, "Longitude": -66.789036390555552, "Latitude": -9.912092934166667, "img_date": "7/21/20", "id_bbox": "AC_1200013_3", "state": "AC" }, "geometry": { "type": "Point", "coordinates": [ -66.789036390555552, -9.912092934166669 ] } },
{ "type": "Feature", "properties": { "n_cattle": 3.0, "n_cattle_sd": 0.0, "Longitude": -66.789036390555552, "Latitude": -9.9143658508333345, "img_date": "7/21/20", "id_bbox": "AC_1200013_3", "state": "AC" }, "geometry": { "type": "Point", "coordinates": [ -66.789036390555552, -9.914365850833335 ] } },
{ "type": "Feature", "properties": { "n_cattle": 3.0, "n_cattle_sd": 0.0, "Longitude": -66.787850258333336, "Latitude": -9.8689075175000003, "img_date": "7/21/20", "id_bbox": "AC_1200013_3", "state": "AC" }, "geometry": { "type": "Point", "coordinates": [ -66.787850258333336, -9.868907517500002 ] } },
{ "type": "Feature", "properties": { "n_cattle": 2.0, "n_cattle_sd": 0.4, "Longitude": -66.787850258333336, "Latitude": -9.8984554341666673, "img_date": "7/21/20", "id_bbox": "AC_1200013_3", "state": "AC" }, "geometry": { "type": "Point", "coordinates": [ -66.787850258333336, -9.898455434166667 ] } },
{ "type": "Feature", "properties": { "n_cattle": 1.0, "n_cattle_sd": 0.49, "Longitude": -66.786664126111106, "Latitude": -9.8995918925000002, "img_date": "7/21/20", "id_bbox": "AC_1200013_3", "state": "AC" }, "geometry": { "type": "Point", "coordinates": [ -66.78666412611112, -9.899591892499998 ] } },
{ "type": "Feature", "properties": { "n_cattle": 1.0, "n_cattle_sd": 0.4, "Longitude": -66.786664126111106, "Latitude": -9.9007283508333348, "img_date": "7/21/20", "id_bbox": "AC_1200013_3", "state": "AC" }, "geometry": { "type": "Point", "coordinates": [ -66.78666412611112, -9.900728350833337 ] } },
{ "type": "Feature", "properties": { "n_cattle": 4.0, "n_cattle_sd": 0.4, "Longitude": -66.78547799388889, "Latitude": -9.8995918925000002, "img_date": "7/21/20", "id_bbox": "AC_1200013_3", "state": "AC" }, "geometry": { "type": "Point", "coordinates": [ -66.78547799388889, -9.8995918925 ] } },
{ "type": "Feature", "properties": { "n_cattle": 12.0, "n_cattle_sd": 0.8, "Longitude": -66.78547799388889, "Latitude": -9.9007283508333348, "img_date": "7/21/20", "id_bbox": "AC_1200013_3", "state": "AC" }, "geometry": { "type": "Point", "coordinates": [ -66.78547799388889, -9.900728350833337 ] } },
{ "type": "Feature", "properties": { "n_cattle": 2.0, "n_cattle_sd": 0.49, "Longitude": -66.78547799388889, "Latitude": -9.9052741841666681, "img_date": "7/21/20", "id_bbox": "AC_1200013_3", "state": "AC" }, "geometry": { "type": "Point", "coordinates": [ -66.78547799388889, -9.905274184166668 ] } },
{ "type": "Feature", "properties": { "n_cattle": 14.0, "n_cattle_sd": 1.356, "Longitude": -66.78547799388889, "Latitude": -9.9064106425000009, "img_date": "7/21/20", "id_bbox": "AC_1200013_3", "state": "AC" }, "geometry": { "type": "Point", "coordinates": [ -66.78547799388889, -9.906410642500001 ] } },
{ "type": "Feature", "properties": { "n_cattle": 5.0, "n_cattle_sd": 0.49, "Longitude": -66.784291861666674, "Latitude": -9.9109564758333342, "img_date": "7/21/20", "id_bbox": "AC_1200013_3", "state": "AC" }, "geometry": { "type": "Point", "coordinates": [ -66.784291861666674, -9.910956475833334 ] } },
{ "type": "Feature", "properties": { "n_cattle": 3.0, "n_cattle_sd": 0.8, "Longitude": -66.784291861666674, "Latitude": -9.912092934166667, "img_date": "7/21/20", "id_bbox": "AC_1200013_3", "state": "AC" }, "geometry": { "type": "Point", "coordinates": [ -66.784291861666674, -9.912092934166669 ] } },
{ "type": "Feature", "properties": { "n_cattle": 1.0, "n_cattle_sd": 0.4, "Longitude": -66.783105729444443, "Latitude": -9.8836814758333347, "img_date": "7/21/20", "id_bbox": "AC_1200013_3", "state": "AC" }, "geometry": { "type": "Point", "coordinates": [ -66.783105729444443, -9.883681475833336 ] } },
{ "type": "Feature", "properties": { "n_cattle": 1.0, "n_cattle_sd": 0.0, "Longitude": -66.783105729444443, "Latitude": -9.9098200175000013, "img_date": "7/21/20", "id_bbox": "AC_1200013_3", "state": "AC" }, "geometry": { "type": "Point", "coordinates": [ -66.783105729444443, -9.909820017500003 ] } },
{ "type": "Feature", "properties": { "n_cattle": 8.0, "n_cattle_sd": 0.0, "Longitude": -66.783105729444443, "Latitude": -9.9109564758333342, "img_date": "7/21/20", "id_bbox": "AC_1200013_3", "state": "AC" }, "geometry": { "type": "Point", "coordinates": [ -66.783105729444443, -9.910956475833334 ] } },
{ "type": "Feature", "properties": { "n_cattle": 1.0, "n_cattle_sd": 0.4, "Longitude": -66.781919597222227, "Latitude": -9.9109564758333342, "img_date": "7/21/20", "id_bbox": "AC_1200013_3", "state": "AC" }, "geometry": { "type": "Point", "coordinates": [ -66.781919597222227, -9.910956475833334 ] } },
{ "type": "Feature", "properties": { "n_cattle": 13.0, "n_cattle_sd": 0.8, "Longitude": -66.780733464999997, "Latitude": -9.875726267500001, "img_date": "7/21/20", "id_bbox": "AC_1200013_3", "state": "AC" }, "geometry": { "type": "Point", "coordinates": [ -66.780733465, -9.875726267499999 ] } },
{ "type": "Feature", "properties": { "n_cattle": 7.0, "n_cattle_sd": 1.356, "Longitude": -66.780733464999997, "Latitude": -9.8791356425000014, "img_date": "7/21/20", "id_bbox": "AC_1200013_3", "state": "AC" }, "geometry": { "type": "Point", "coordinates": [ -66.780733465, -9.879135642500003 ] } },
{ "type": "Feature", "properties": { "n_cattle": 2.0, "n_cattle_sd": 0.632, "Longitude": -66.780733464999997, "Latitude": -9.8950460591666669, "img_date": "7/21/20", "id_bbox": "AC_1200013_3", "state": "AC" }, "geometry": { "type": "Point", "coordinates": [ -66.780733465, -9.895046059166667 ] } },
{ "type": "Feature", "properties": { "n_cattle": 11.0, "n_cattle_sd": 0.49, "Longitude": -66.780733464999997, "Latitude": -9.8961825175000016, "img_date": "7/21/20", "id_bbox": "AC_1200013_3", "state": "AC" }, "geometry": { "type": "Point", "coordinates": [ -66.780733465, -9.896182517500002 ] } },
{ "type": "Feature", "properties": { "n_cattle": 1.0, "n_cattle_sd": 0.0, "Longitude": -66.778361200555551, "Latitude": -9.8927731425000012, "img_date": "7/21/20", "id_bbox": "AC_1200013_3", "state": "AC" }, "geometry": { "type": "Point", "coordinates": [ -66.778361200555551, -9.892773142500003 ] } },
{ "type": "Feature", "properties": { "n_cattle": 1.0, "n_cattle_sd": 0.0, "Longitude": -66.778361200555551, "Latitude": -9.8961825175000016, "img_date": "7/21/20", "id_bbox": "AC_1200013_3", "state": "AC" }, "geometry": { "type": "Point", "coordinates": [ -66.778361200555551, -9.896182517500002 ] } },
{ "type": "Feature", "properties": { "n_cattle": 1.0, "n_cattle_sd": 0.8, "Longitude": -66.778361200555551, "Latitude": -9.9041377258333334, "img_date": "7/21/20", "id_bbox": "AC_1200013_3", "state": "AC" }, "geometry": { "type": "Point", "coordinates": [ -66.778361200555551, -9.904137725833333 ] } },
{ "type": "Feature", "properties": { "n_cattle": 5.0, "n_cattle_sd": 0.4, "Longitude": -66.777175068333335, "Latitude": -9.8859543925000004, "img_date": "7/21/20", "id_bbox": "AC_1200013_3", "state": "AC" }, "geometry": { "type": "Point", "coordinates": [ -66.777175068333335, -9.8859543925 ] } },
{ "type": "Feature", "properties": { "n_cattle": 3.0, "n_cattle_sd": 0.4, "Longitude": -66.775988936111105, "Latitude": -9.8825450175, "img_date": "7/21/20", "id_bbox": "AC_1200013_3", "state": "AC" }, "geometry": { "type": "Point", "coordinates": [ -66.775988936111105, -9.882545017500002 ] } },
{ "type": "Feature", "properties": { "n_cattle": 1.0, "n_cattle_sd": 0.4, "Longitude": -67.162282043095232, "Latitude": -9.7500632310185171, "img_date": "7/11/19", "id_bbox": "AC_1200013_4", "state": "AC" }, "geometry": { "type": "Point", "coordinates": [ -67.162282043095232, -9.750063231018519 ] } },
{ "type": "Feature", "properties": { "n_cattle": 2.0, "n_cattle_sd": 0.49, "Longitude": -67.162282043095232, "Latitude": -9.7577356652777762, "img_date": "7/11/19", "id_bbox": "AC_1200013_4", "state": "AC" }, "geometry": { "type": "Point", "coordinates": [ -67.162282043095232, -9.757735665277778 ] } },
{ "type": "Feature", "properties": { "n_cattle": 6.0, "n_cattle_sd": 0.4, "Longitude": -67.162282043095232, "Latitude": -9.7588317273148135, "img_date": "7/11/19", "id_bbox": "AC_1200013_4", "state": "AC" }, "geometry": { "type": "Point", "coordinates": [ -67.162282043095232, -9.758831727314814 ] } },
{ "type": "Feature", "properties": { "n_cattle": 7.0, "n_cattle_sd": 0.49, "Longitude": -67.162282043095232, "Latitude": -9.7599277893518508, "img_date": "7/11/19", "id_bbox": "AC_1200013_4", "state": "AC" }, "geometry": { "type": "Point", "coordinates": [ -67.162282043095232, -9.759927789351849 ] } },
{ "type": "Feature", "properties": { "n_cattle": 2.0, "n_cattle_sd": 0.49, "Longitude": -67.162282043095232, "Latitude": -9.7873293402777772, "img_date": "7/11/19", "id_bbox": "AC_1200013_4", "state": "AC" }, "geometry": { "type": "Point", "coordinates": [ -67.162282043095232, -9.787329340277777 ] } },
{ "type": "Feature", "properties": { "n_cattle": 4.0, "n_cattle_sd": 0.632, "Longitude": -67.162282043095232, "Latitude": -9.7917135884259245, "img_date": "7/11/19", "id_bbox": "AC_1200013_4", "state": "AC" }, "geometry": { "type": "Point", "coordinates": [ -67.162282043095232, -9.791713588425925 ] } },
{ "type": "Feature", "properties": { "n_cattle": 1.0, "n_cattle_sd": 0.632, "Longitude": -67.162282043095232, "Latitude": -9.8004820847222209, "img_date": "7/11/19", "id_bbox": "AC_1200013_4", "state": "AC" }, "geometry": { "type": "Point", "coordinates": [ -67.162282043095232, -9.800482084722221 ] } },
{ "type": "Feature", "properties": { "n_cattle": 1.0, "n_cattle_sd": 0.4, "Longitude": -67.161174929285707, "Latitude": -9.7577356652777762, "img_date": "7/11/19", "id_bbox": "AC_1200013_4", "state": "AC" }, "geometry": { "type": "Point", "coordinates": [ -67.161174929285707, -9.757735665277776 ] } },
{ "type": "Feature", "properties": { "n_cattle": 2.0, "n_cattle_sd": 0.4, "Longitude": -67.161174929285707, "Latitude": -9.7588317273148135, "img_date": "7/11/19", "id_bbox": "AC_1200013_4", "state": "AC" }, "geometry": { "type": "Point", "coordinates": [ -67.161174929285707, -9.758831727314814 ] } },
{ "type": "Feature", "properties": { "n_cattle": 1.0, "n_cattle_sd": 0.4, "Longitude": -67.161174929285707, "Latitude": -9.7599277893518508, "img_date": "7/11/19", "id_bbox": "AC_1200013_4", "state": "AC" }, "geometry": { "type": "Point", "coordinates": [ -67.161174929285707, -9.759927789351849 ] } },
{ "type": "Feature", "properties": { "n_cattle": 1.0, "n_cattle_sd": 0.49, "Longitude": -67.161174929285707, "Latitude": -9.7610238513888881, "img_date": "7/11/19", "id_bbox": "AC_1200013_4", "state": "AC" }, "geometry": { "type": "Point", "coordinates": [ -67.161174929285707, -9.761023851388888 ] } },
{ "type": "Feature", "properties": { "n_cattle": 2.0, "n_cattle_sd": 0.4, "Longitude": -67.160067815476182, "Latitude": -9.7511592930555544, "img_date": "7/11/19", "id_bbox": "AC_1200013_4", "state": "AC" }, "geometry": { "type": "Point", "coordinates": [ -67.160067815476182, -9.751159293055554 ] } },
{ "type": "Feature", "properties": { "n_cattle": 5.0, "n_cattle_sd": 0.49, "Longitude": -67.160067815476182, "Latitude": -9.7577356652777762, "img_date": "7/11/19", "id_bbox": "AC_1200013_4", "state": "AC" }, "geometry": { "type": "Point", "coordinates": [ -67.160067815476182, -9.757735665277776 ] } },
{ "type": "Feature", "properties": { "n_cattle": 7.0, "n_cattle_sd": 0.4, "Longitude": -67.160067815476182, "Latitude": -9.7610238513888881, "img_date": "7/11/19", "id_bbox": "AC_1200013_4", "state": "AC" }, "geometry": { "type": "Point", "coordinates": [ -67.160067815476182, -9.761023851388888 ] } },
{ "type": "Feature", "properties": { "n_cattle": 3.0, "n_cattle_sd": 0.49, "Longitude": -67.160067815476182, "Latitude": -9.7621199134259253, "img_date": "7/11/19", "id_bbox": "AC_1200013_4", "state": "AC" }, "geometry": { "type": "Point", "coordinates": [ -67.160067815476182, -9.762119913425925 ] } },
{ "type": "Feature", "properties": { "n_cattle": 1.0, "n_cattle_sd": 0.0, "Longitude": -67.160067815476182, "Latitude": -9.7873293402777772, "img_date": "7/11/19", "id_bbox": "AC_1200013_4", "state": "AC" }, "geometry": { "type": "Point", "coordinates": [ -67.160067815476182, -9.787329340277777 ] } },
{ "type": "Feature", "properties": { "n_cattle": 6.0, "n_cattle_sd": 0.49, "Longitude": -67.160067815476182, "Latitude": -9.7971938986111091, "img_date": "7/11/19", "id_bbox": "AC_1200013_4", "state": "AC" }, "geometry": { "type": "Point", "coordinates": [ -67.160067815476182, -9.797193898611109 ] } },
{ "type": "Feature", "properties": { "n_cattle": 1.0, "n_cattle_sd": 0.0, "Longitude": -67.160067815476182, "Latitude": -9.7982899606481464, "img_date": "7/11/19", "id_bbox": "AC_1200013_4", "state": "AC" }, "geometry": { "type": "Point", "coordinates": [ -67.160067815476182, -9.798289960648148 ] } },
{ "type": "Feature", "properties": { "n_cattle": 1.0, "n_cattle_sd": 0.4, "Longitude": -67.158960701666658, "Latitude": -9.7500632310185171, "img_date": "7/11/19", "id_bbox": "AC_1200013_4", "state": "AC" }, "geometry": { "type": "Point", "coordinates": [ -67.158960701666658, -9.750063231018519 ] } },
{ "type": "Feature", "properties": { "n_cattle": 1.0, "n_cattle_sd": 0.748, "Longitude": -67.158960701666658, "Latitude": -9.7533514171296289, "img_date": "7/11/19", "id_bbox": "AC_1200013_4", "state": "AC" }, "geometry": { "type": "Point", "coordinates": [ -67.158960701666658, -9.753351417129631 ] } },
{ "type": "Feature", "properties": { "n_cattle": 1.0, "n_cattle_sd": 0.4, "Longitude": -67.158960701666658, "Latitude": -9.7577356652777762, "img_date": "7/11/19", "id_bbox": "AC_1200013_4", "state": "AC" }, "geometry": { "type": "Point", "coordinates": [ -67.158960701666658, -9.757735665277776 ] } },
{ "type": "Feature", "properties": { "n_cattle": 2.0, "n_cattle_sd": 0.49, "Longitude": -67.158960701666658, "Latitude": -9.7588317273148135, "img_date": "7/11/19", "id_bbox": "AC_1200013_4", "state": "AC" }, "geometry": { "type": "Point", "coordinates": [ -67.158960701666658, -9.758831727314814 ] } },
{ "type": "Feature", "properties": { "n_cattle": 1.0, "n_cattle_sd": 0.748, "Longitude": -67.158960701666658, "Latitude": -9.7621199134259253, "img_date": "7/11/19", "id_bbox": "AC_1200013_4", "state": "AC" }, "geometry": { "type": "Point", "coordinates": [ -67.158960701666658, -9.762119913425925 ] } },
{ "type": "Feature", "properties": { "n_cattle": 1.0, "n_cattle_sd": 0.4, "Longitude": -67.158960701666658, "Latitude": -9.7873293402777772, "img_date": "7/11/19", "id_bbox": "AC_1200013_4", "state": "AC" }, "geometry": { "type": "Point", "coordinates": [ -67.158960701666658, -9.787329340277777 ] } },
{ "type": "Feature", "properties": { "n_cattle": 6.0, "n_cattle_sd": 0.4, "Longitude": -67.157853587857133, "Latitude": -9.7522553550925917, "img_date": "7/11/19", "id_bbox": "AC_1200013_4", "state": "AC" }, "geometry": { "type": "Point", "coordinates": [ -67.157853587857133, -9.752255355092592 ] } },
{ "type": "Feature", "properties": { "n_cattle": 1.0, "n_cattle_sd": 0.49, "Longitude": -67.157853587857133, "Latitude": -9.7555435412037017, "img_date": "7/11/19", "id_bbox": "AC_1200013_4", "state": "AC" }, "geometry": { "type": "Point", "coordinates": [ -67.157853587857133, -9.755543541203702 ] } },
{ "type": "Feature", "properties": { "n_cattle": 1.0, "n_cattle_sd": 0.49, "Longitude": -67.156746474047608, "Latitude": -9.7544474791666644, "img_date": "7/11/19", "id_bbox": "AC_1200013_4", "state": "AC" }, "geometry": { "type": "Point", "coordinates": [ -67.156746474047608, -9.754447479166664 ] } },
{ "type": "Feature", "properties": { "n_cattle": 1.0, "n_cattle_sd": 0.0, "Longitude": -67.156746474047608, "Latitude": -9.7555435412037017, "img_date": "7/11/19", "id_bbox": "AC_1200013_4", "state": "AC" }, "geometry": { "type": "Point", "coordinates": [ -67.156746474047608, -9.755543541203702 ] } },
{ "type": "Feature", "properties": { "n_cattle": 2.0, "n_cattle_sd": 0.0, "Longitude": -67.156746474047608, "Latitude": -9.756639603240739, "img_date": "7/11/19", "id_bbox": "AC_1200013_4", "state": "AC" }, "geometry": { "type": "Point", "coordinates": [ -67.156746474047608, -9.756639603240741 ] } },
{ "type": "Feature", "properties": { "n_cattle": 7.0, "n_cattle_sd": 0.49, "Longitude": -67.156746474047608, "Latitude": -9.7577356652777762, "img_date": "7/11/19", "id_bbox": "AC_1200013_4", "state": "AC" }, "geometry": { "type": "Point", "coordinates": [ -67.156746474047608, -9.757735665277778 ] } },
{ "type": "Feature", "properties": { "n_cattle": 4.0, "n_cattle_sd": 0.98, "Longitude": -67.156746474047608, "Latitude": -9.7588317273148135, "img_date": "7/11/19", "id_bbox": "AC_1200013_4", "state": "AC" }, "geometry": { "type": "Point", "coordinates": [ -67.156746474047608, -9.758831727314814 ] } },
{ "type": "Feature", "properties": { "n_cattle": 1.0, "n_cattle_sd": 0.4, "Longitude": -67.155639360238084, "Latitude": -9.7511592930555544, "img_date": "7/11/19", "id_bbox": "AC_1200013_4", "state": "AC" }, "geometry": { "type": "Point", "coordinates": [ -67.155639360238084, -9.751159293055554 ] } },
{ "type": "Feature", "properties": { "n_cattle": 8.0, "n_cattle_sd": 0.4, "Longitude": -67.155639360238084, "Latitude": -9.7522553550925917, "img_date": "7/11/19", "id_bbox": "AC_1200013_4", "state": "AC" }, "geometry": { "type": "Point", "coordinates": [ -67.155639360238084, -9.752255355092593 ] } },
{ "type": "Feature", "properties": { "n_cattle": 6.0, "n_cattle_sd": 0.4, "Longitude": -67.155639360238084, "Latitude": -9.7533514171296289, "img_date": "7/11/19", "id_bbox": "AC_1200013_4", "state": "AC" }, "geometry": { "type": "Point", "coordinates": [ -67.155639360238084, -9.753351417129631 ] } },
{ "type": "Feature", "properties": { "n_cattle": 1.0, "n_cattle_sd": 0.0, "Longitude": -67.155639360238084, "Latitude": -9.7555435412037017, "img_date": "7/11/19", "id_bbox": "AC_1200013_4", "state": "AC" }, "geometry": { "type": "Point", "coordinates": [ -67.155639360238084, -9.755543541203702 ] } },
{ "type": "Feature", "properties": { "n_cattle": 7.0, "n_cattle_sd": 0.0, "Longitude": -67.155639360238084, "Latitude": -9.7588317273148135, "img_date": "7/11/19", "id_bbox": "AC_1200013_4", "state": "AC" }, "geometry": { "type": "Point", "coordinates": [ -67.155639360238084, -9.758831727314814 ] } },
{ "type": "Feature", "properties": { "n_cattle": 1.0, "n_cattle_sd": 0.0, "Longitude": -67.155639360238084, "Latitude": -9.7599277893518508, "img_date": "7/11/19", "id_bbox": "AC_1200013_4", "state": "AC" }, "geometry": { "type": "Point", "coordinates": [ -67.155639360238084, -9.759927789351849 ] } },
{ "type": "Feature", "properties": { "n_cattle": 1.0, "n_cattle_sd": 0.0, "Longitude": -67.155639360238084, "Latitude": -9.7719844717592572, "img_date": "7/11/19", "id_bbox": "AC_1200013_4", "state": "AC" }, "geometry": { "type": "Point", "coordinates": [ -67.155639360238084, -9.771984471759259 ] } },
{ "type": "Feature", "properties": { "n_cattle": 2.0, "n_cattle_sd": 0.49, "Longitude": -67.154532246428559, "Latitude": -9.7500632310185171, "img_date": "7/11/19", "id_bbox": "AC_1200013_4", "state": "AC" }, "geometry": { "type": "Point", "coordinates": [ -67.154532246428559, -9.750063231018517 ] } },
{ "type": "Feature", "properties": { "n_cattle": 1.0, "n_cattle_sd": 0.4, "Longitude": -67.154532246428559, "Latitude": -9.7511592930555544, "img_date": "7/11/19", "id_bbox": "AC_1200013_4", "state": "AC" }, "geometry": { "type": "Point", "coordinates": [ -67.154532246428559, -9.751159293055554 ] } },
{ "type": "Feature", "properties": { "n_cattle": 3.0, "n_cattle_sd": 0.0, "Longitude": -67.154532246428559, "Latitude": -9.7522553550925917, "img_date": "7/11/19", "id_bbox": "AC_1200013_4", "state": "AC" }, "geometry": { "type": "Point", "coordinates": [ -67.154532246428559, -9.75225535509259 ] } },
{ "type": "Feature", "properties": { "n_cattle": 1.0, "n_cattle_sd": 0.4, "Longitude": -67.154532246428559, "Latitude": -9.7533514171296289, "img_date": "7/11/19", "id_bbox": "AC_1200013_4", "state": "AC" }, "geometry": { "type": "Point", "coordinates": [ -67.154532246428559, -9.753351417129631 ] } },
{ "type": "Feature", "properties": { "n_cattle": 4.0, "n_cattle_sd": 0.0, "Longitude": -67.154532246428559, "Latitude": -9.7544474791666644, "img_date": "7/11/19", "id_bbox": "AC_1200013_4", "state": "AC" }, "geometry": { "type": "Point", "coordinates": [ -67.154532246428559, -9.754447479166664 ] } },
{ "type": "Feature", "properties": { "n_cattle": 2.0, "n_cattle_sd": 0.748, "Longitude": -67.154532246428559, "Latitude": -9.7577356652777762, "img_date": "7/11/19", "id_bbox": "AC_1200013_4", "state": "AC" }, "geometry": { "type": "Point", "coordinates": [ -67.154532246428559, -9.757735665277776 ] } },
{ "type": "Feature", "properties": { "n_cattle": 21.0, "n_cattle_sd": 0.4, "Longitude": -67.154532246428559, "Latitude": -9.7588317273148135, "img_date": "7/11/19", "id_bbox": "AC_1200013_4", "state": "AC" }, "geometry": { "type": "Point", "coordinates": [ -67.154532246428559, -9.758831727314814 ] } },
{ "type": "Feature", "properties": { "n_cattle": 1.0, "n_cattle_sd": 0.4, "Longitude": -67.154532246428559, "Latitude": -9.7621199134259253, "img_date": "7/11/19", "id_bbox": "AC_1200013_4", "state": "AC" }, "geometry": { "type": "Point", "coordinates": [ -67.154532246428559, -9.762119913425925 ] } },
{ "type": "Feature", "properties": { "n_cattle": 8.0, "n_cattle_sd": 0.49, "Longitude": -67.154532246428559, "Latitude": -9.7654080995370354, "img_date": "7/11/19", "id_bbox": "AC_1200013_4", "state": "AC" }, "geometry": { "type": "Point", "coordinates": [ -67.154532246428559, -9.765408099537035 ] } },
{ "type": "Feature", "properties": { "n_cattle": 15.0, "n_cattle_sd": 0.748, "Longitude": -67.154532246428559, "Latitude": -9.7665041615740726, "img_date": "7/11/19", "id_bbox": "AC_1200013_4", "state": "AC" }, "geometry": { "type": "Point", "coordinates": [ -67.154532246428559, -9.766504161574073 ] } },
{ "type": "Feature", "properties": { "n_cattle": 1.0, "n_cattle_sd": 0.0, "Longitude": -67.154532246428559, "Latitude": -9.7686962856481472, "img_date": "7/11/19", "id_bbox": "AC_1200013_4", "state": "AC" }, "geometry": { "type": "Point", "coordinates": [ -67.154532246428559, -9.768696285648145 ] } },
{ "type": "Feature", "properties": { "n_cattle": 1.0, "n_cattle_sd": 0.0, "Longitude": -67.154532246428559, "Latitude": -9.7697923476851845, "img_date": "7/11/19", "id_bbox": "AC_1200013_4", "state": "AC" }, "geometry": { "type": "Point", "coordinates": [ -67.154532246428559, -9.769792347685184 ] } },
{ "type": "Feature", "properties": { "n_cattle": 1.0, "n_cattle_sd": 0.49, "Longitude": -67.154532246428559, "Latitude": -9.7993860226851837, "img_date": "7/11/19", "id_bbox": "AC_1200013_4", "state": "AC" }, "geometry": { "type": "Point", "coordinates": [ -67.154532246428559, -9.799386022685184 ] } },
{ "type": "Feature", "properties": { "n_cattle": 1.0, "n_cattle_sd": 0.0, "Longitude": -67.153425132619049, "Latitude": -9.7511592930555544, "img_date": "7/11/19", "id_bbox": "AC_1200013_4", "state": "AC" }, "geometry": { "type": "Point", "coordinates": [ -67.153425132619049, -9.751159293055554 ] } },
{ "type": "Feature", "properties": { "n_cattle": 6.0, "n_cattle_sd": 0.49, "Longitude": -67.153425132619049, "Latitude": -9.7522553550925917, "img_date": "7/11/19", "id_bbox": "AC_1200013_4", "state": "AC" }, "geometry": { "type": "Point", "coordinates": [ -67.153425132619049, -9.752255355092593 ] } },
{ "type": "Feature", "properties": { "n_cattle": 2.0, "n_cattle_sd": 0.49, "Longitude": -67.153425132619049, "Latitude": -9.756639603240739, "img_date": "7/11/19", "id_bbox": "AC_1200013_4", "state": "AC" }, "geometry": { "type": "Point", "coordinates": [ -67.153425132619049, -9.756639603240741 ] } },
{ "type": "Feature", "properties": { "n_cattle": 14.0, "n_cattle_sd": 0.4, "Longitude": -67.153425132619049, "Latitude": -9.7577356652777762, "img_date": "7/11/19", "id_bbox": "AC_1200013_4", "state": "AC" }, "geometry": { "type": "Point", "coordinates": [ -67.153425132619049, -9.757735665277778 ] } },
{ "type": "Feature", "properties": { "n_cattle": 27.0, "n_cattle_sd": 0.632, "Longitude": -67.153425132619049, "Latitude": -9.7588317273148135, "img_date": "7/11/19", "id_bbox": "AC_1200013_4", "state": "AC" }, "geometry": { "type": "Point", "coordinates": [ -67.153425132619049, -9.758831727314814 ] } },
{ "type": "Feature", "properties": { "n_cattle": 6.0, "n_cattle_sd": 0.748, "Longitude": -67.153425132619049, "Latitude": -9.7654080995370354, "img_date": "7/11/19", "id_bbox": "AC_1200013_4", "state": "AC" }, "geometry": { "type": "Point", "coordinates": [ -67.153425132619049, -9.765408099537037 ] } },
{ "type": "Feature", "properties": { "n_cattle": 5.0, "n_cattle_sd": 0.748, "Longitude": -67.153425132619049, "Latitude": -9.7665041615740726, "img_date": "7/11/19", "id_bbox": "AC_1200013_4", "state": "AC" }, "geometry": { "type": "Point", "coordinates": [ -67.153425132619049, -9.766504161574074 ] } },
{ "type": "Feature", "properties": { "n_cattle": 2.0, "n_cattle_sd": 0.748, "Longitude": -67.153425132619049, "Latitude": -9.7950017745370364, "img_date": "7/11/19", "id_bbox": "AC_1200013_4", "state": "AC" }, "geometry": { "type": "Point", "coordinates": [ -67.153425132619049, -9.795001774537036 ] } },
{ "type": "Feature", "properties": { "n_cattle": 1.0, "n_cattle_sd": 0.49, "Longitude": -67.153425132619049, "Latitude": -9.7960978365740736, "img_date": "7/11/19", "id_bbox": "AC_1200013_4", "state": "AC" }, "geometry": { "type": "Point", "coordinates": [ -67.153425132619049, -9.796097836574074 ] } },
{ "type": "Feature", "properties": { "n_cattle": 2.0, "n_cattle_sd": 0.0, "Longitude": -67.152318018809524, "Latitude": -9.7511592930555544, "img_date": "7/11/19", "id_bbox": "AC_1200013_4", "state": "AC" }, "geometry": { "type": "Point", "coordinates": [ -67.152318018809524, -9.751159293055554 ] } },
{ "type": "Feature", "properties": { "n_cattle": 1.0, "n_cattle_sd": 0.49, "Longitude": -67.152318018809524, "Latitude": -9.7522553550925917, "img_date": "7/11/19", "id_bbox": "AC_1200013_4", "state": "AC" }, "geometry": { "type": "Point", "coordinates": [ -67.152318018809524, -9.75225535509259 ] } },
{ "type": "Feature", "properties": { "n_cattle": 1.0, "n_cattle_sd": 0.4, "Longitude": -67.152318018809524, "Latitude": -9.7555435412037017, "img_date": "7/11/19", "id_bbox": "AC_1200013_4", "state": "AC" }, "geometry": { "type": "Point", "coordinates": [ -67.152318018809524, -9.755543541203702 ] } },
{ "type": "Feature", "properties": { "n_cattle": 2.0, "n_cattle_sd": 0.49, "Longitude": -67.152318018809524, "Latitude": -9.7577356652777762, "img_date": "7/11/19", "id_bbox": "AC_1200013_4", "state": "AC" }, "geometry": { "type": "Point", "coordinates": [ -67.152318018809524, -9.757735665277778 ] } },
{ "type": "Feature", "properties": { "n_cattle": 10.0, "n_cattle_sd": 0.748, "Longitude": -67.152318018809524, "Latitude": -9.7588317273148135, "img_date": "7/11/19", "id_bbox": "AC_1200013_4", "state": "AC" }, "geometry": { "type": "Point", "coordinates": [ -67.152318018809524, -9.758831727314814 ] } },
{ "type": "Feature", "properties": { "n_cattle": 1.0, "n_cattle_sd": 0.4, "Longitude": -67.152318018809524, "Latitude": -9.7610238513888881, "img_date": "7/11/19", "id_bbox": "AC_1200013_4", "state": "AC" }, "geometry": { "type": "Point", "coordinates": [ -67.152318018809524, -9.761023851388886 ] } },
{ "type": "Feature", "properties": { "n_cattle": 1.0, "n_cattle_sd": 0.0, "Longitude": -67.152318018809524, "Latitude": -9.7676002236111099, "img_date": "7/11/19", "id_bbox": "AC_1200013_4", "state": "AC" }, "geometry": { "type": "Point", "coordinates": [ -67.152318018809524, -9.76760022361111 ] } },
{ "type": "Feature", "properties": { "n_cattle": 3.0, "n_cattle_sd": 0.0, "Longitude": -67.152318018809524, "Latitude": -9.7851372162037027, "img_date": "7/11/19", "id_bbox": "AC_1200013_4", "state": "AC" }, "geometry": { "type": "Point", "coordinates": [ -67.152318018809524, -9.785137216203703 ] } },
{ "type": "Feature", "properties": { "n_cattle": 1.0, "n_cattle_sd": 0.0, "Longitude": -67.152318018809524, "Latitude": -9.7950017745370364, "img_date": "7/11/19", "id_bbox": "AC_1200013_4", "state": "AC" }, "geometry": { "type": "Point", "coordinates": [ -67.152318018809524, -9.795001774537036 ] } },
{ "type": "Feature", "properties": { "n_cattle": 2.0, "n_cattle_sd": 0.632, "Longitude": -67.152318018809524, "Latitude": -9.7960978365740736, "img_date": "7/11/19", "id_bbox": "AC_1200013_4", "state": "AC" }, "geometry": { "type": "Point", "coordinates": [ -67.152318018809524, -9.796097836574074 ] } },
{ "type": "Feature", "properties": { "n_cattle": 1.0, "n_cattle_sd": 0.632, "Longitude": -67.152318018809524, "Latitude": -9.7971938986111091, "img_date": "7/11/19", "id_bbox": "AC_1200013_4", "state": "AC" }, "geometry": { "type": "Point", "coordinates": [ -67.152318018809524, -9.797193898611109 ] } },
{ "type": "Feature", "properties": { "n_cattle": 2.0, "n_cattle_sd": 0.4, "Longitude": -67.152318018809524, "Latitude": -9.7982899606481464, "img_date": "7/11/19", "id_bbox": "AC_1200013_4", "state": "AC" }, "geometry": { "type": "Point", "coordinates": [ -67.152318018809524, -9.798289960648146 ] } },
{ "type": "Feature", "properties": { "n_cattle": 6.0, "n_cattle_sd": 0.632, "Longitude": -67.151210905, "Latitude": -9.7544474791666644, "img_date": "7/11/19", "id_bbox": "AC_1200013_4", "state": "AC" }, "geometry": { "type": "Point", "coordinates": [ -67.151210905, -9.754447479166664 ] } },
{ "type": "Feature", "properties": { "n_cattle": 1.0, "n_cattle_sd": 0.4, "Longitude": -67.151210905, "Latitude": -9.7577356652777762, "img_date": "7/11/19", "id_bbox": "AC_1200013_4", "state": "AC" }, "geometry": { "type": "Point", "coordinates": [ -67.151210905, -9.757735665277776 ] } },
{ "type": "Feature", "properties": { "n_cattle": 4.0, "n_cattle_sd": 0.49, "Longitude": -67.151210905, "Latitude": -9.7588317273148135, "img_date": "7/11/19", "id_bbox": "AC_1200013_4", "state": "AC" }, "geometry": { "type": "Point", "coordinates": [ -67.151210905, -9.758831727314814 ] } },
{ "type": "Feature", "properties": { "n_cattle": 1.0, "n_cattle_sd": 0.4, "Longitude": -67.151210905, "Latitude": -9.7610238513888881, "img_date": "7/11/19", "id_bbox": "AC_1200013_4", "state": "AC" }, "geometry": { "type": "Point", "coordinates": [ -67.151210905, -9.761023851388888 ] } },
{ "type": "Feature", "properties": { "n_cattle": 1.0, "n_cattle_sd": 0.632, "Longitude": -67.151210905, "Latitude": -9.7621199134259253, "img_date": "7/11/19", "id_bbox": "AC_1200013_4", "state": "AC" }, "geometry": { "type": "Point", "coordinates": [ -67.151210905, -9.762119913425925 ] } },
{ "type": "Feature", "properties": { "n_cattle": 6.0, "n_cattle_sd": 0.0, "Longitude": -67.151210905, "Latitude": -9.7840411541666654, "img_date": "7/11/19", "id_bbox": "AC_1200013_4", "state": "AC" }, "geometry": { "type": "Point", "coordinates": [ -67.151210905, -9.784041154166665 ] } },
{ "type": "Feature", "properties": { "n_cattle": 1.0, "n_cattle_sd": 0.4, "Longitude": -67.151210905, "Latitude": -9.78623327824074, "img_date": "7/11/19", "id_bbox": "AC_1200013_4", "state": "AC" }, "geometry": { "type": "Point", "coordinates": [ -67.151210905, -9.78623327824074 ] } },
{ "type": "Feature", "properties": { "n_cattle": 1.0, "n_cattle_sd": 0.4, "Longitude": -67.151210905, "Latitude": -9.7982899606481464, "img_date": "7/11/19", "id_bbox": "AC_1200013_4", "state": "AC" }, "geometry": { "type": "Point", "coordinates": [ -67.151210905, -9.798289960648148 ] } },
{ "type": "Feature", "properties": { "n_cattle": 1.0, "n_cattle_sd": 0.4, "Longitude": -67.151210905, "Latitude": -9.7993860226851837, "img_date": "7/11/19", "id_bbox": "AC_1200013_4", "state": "AC" }, "geometry": { "type": "Point", "coordinates": [ -67.151210905, -9.799386022685184 ] } },
{ "type": "Feature", "properties": { "n_cattle": 1.0, "n_cattle_sd": 0.49, "Longitude": -67.151210905, "Latitude": -9.8004820847222209, "img_date": "7/11/19", "id_bbox": "AC_1200013_4", "state": "AC" }, "geometry": { "type": "Point", "coordinates": [ -67.151210905, -9.800482084722223 ] } },
{ "type": "Feature", "properties": { "n_cattle": 1.0, "n_cattle_sd": 0.748, "Longitude": -67.150103791190475, "Latitude": -9.7511592930555544, "img_date": "7/11/19", "id_bbox": "AC_1200013_4", "state": "AC" }, "geometry": { "type": "Point", "coordinates": [ -67.150103791190475, -9.751159293055554 ] } },
{ "type": "Feature", "properties": { "n_cattle": 1.0, "n_cattle_sd": 0.49, "Longitude": -67.150103791190475, "Latitude": -9.7533514171296289, "img_date": "7/11/19", "id_bbox": "AC_1200013_4", "state": "AC" }, "geometry": { "type": "Point", "coordinates": [ -67.150103791190475, -9.753351417129631 ] } },
{ "type": "Feature", "properties": { "n_cattle": 1.0, "n_cattle_sd": 0.4, "Longitude": -67.150103791190475, "Latitude": -9.7544474791666644, "img_date": "7/11/19", "id_bbox": "AC_1200013_4", "state": "AC" }, "geometry": { "type": "Point", "coordinates": [ -67.150103791190475, -9.754447479166664 ] } },
{ "type": "Feature", "properties": { "n_cattle": 1.0, "n_cattle_sd": 0.4, "Longitude": -67.150103791190475, "Latitude": -9.756639603240739, "img_date": "7/11/19", "id_bbox": "AC_1200013_4", "state": "AC" }, "geometry": { "type": "Point", "coordinates": [ -67.150103791190475, -9.756639603240741 ] } },
{ "type": "Feature", "properties": { "n_cattle": 2.0, "n_cattle_sd": 0.4, "Longitude": -67.150103791190475, "Latitude": -9.7577356652777762, "img_date": "7/11/19", "id_bbox": "AC_1200013_4", "state": "AC" }, "geometry": { "type": "Point", "coordinates": [ -67.150103791190475, -9.757735665277776 ] } },
{ "type": "Feature", "properties": { "n_cattle": 1.0, "n_cattle_sd": 0.4, "Longitude": -67.150103791190475, "Latitude": -9.7697923476851845, "img_date": "7/11/19", "id_bbox": "AC_1200013_4", "state": "AC" }, "geometry": { "type": "Point", "coordinates": [ -67.150103791190475, -9.769792347685184 ] } },
{ "type": "Feature", "properties": { "n_cattle": 13.0, "n_cattle_sd": 0.49, "Longitude": -67.150103791190475, "Latitude": -9.7840411541666654, "img_date": "7/11/19", "id_bbox": "AC_1200013_4", "state": "AC" }, "geometry": { "type": "Point", "coordinates": [ -67.150103791190475, -9.784041154166665 ] } },
{ "type": "Feature", "properties": { "n_cattle": 1.0, "n_cattle_sd": 0.4, "Longitude": -67.150103791190475, "Latitude": -9.7851372162037027, "img_date": "7/11/19", "id_bbox": "AC_1200013_4", "state": "AC" }, "geometry": { "type": "Point", "coordinates": [ -67.150103791190475, -9.785137216203703 ] } },
{ "type": "Feature", "properties": { "n_cattle": 1.0, "n_cattle_sd": 0.0, "Longitude": -67.150103791190475, "Latitude": -9.7928096504629618, "img_date": "7/11/19", "id_bbox": "AC_1200013_4", "state": "AC" }, "geometry": { "type": "Point", "coordinates": [ -67.150103791190475, -9.792809650462962 ] } },
{ "type": "Feature", "properties": { "n_cattle": 1.0, "n_cattle_sd": 0.0, "Longitude": -67.150103791190475, "Latitude": -9.7939057124999991, "img_date": "7/11/19", "id_bbox": "AC_1200013_4", "state": "AC" }, "geometry": { "type": "Point", "coordinates": [ -67.150103791190475, -9.793905712499999 ] } },
{ "type": "Feature", "properties": { "n_cattle": 5.0, "n_cattle_sd": 1.327, "Longitude": -67.150103791190475, "Latitude": -9.7960978365740736, "img_date": "7/11/19", "id_bbox": "AC_1200013_4", "state": "AC" }, "geometry": { "type": "Point", "coordinates": [ -67.150103791190475, -9.796097836574074 ] } },
{ "type": "Feature", "properties": { "n_cattle": 1.0, "n_cattle_sd": 0.49, "Longitude": -67.150103791190475, "Latitude": -9.7971938986111091, "img_date": "7/11/19", "id_bbox": "AC_1200013_4", "state": "AC" }, "geometry": { "type": "Point", "coordinates": [ -67.150103791190475, -9.797193898611109 ] } },
{ "type": "Feature", "properties": { "n_cattle": 1.0, "n_cattle_sd": 0.4, "Longitude": -67.14899667738095, "Latitude": -9.7511592930555544, "img_date": "7/11/19", "id_bbox": "AC_1200013_4", "state": "AC" }, "geometry": { "type": "Point", "coordinates": [ -67.14899667738095, -9.751159293055554 ] } },
{ "type": "Feature", "properties": { "n_cattle": 1.0, "n_cattle_sd": 0.0, "Longitude": -67.14899667738095, "Latitude": -9.7544474791666644, "img_date": "7/11/19", "id_bbox": "AC_1200013_4", "state": "AC" }, "geometry": { "type": "Point", "coordinates": [ -67.14899667738095, -9.754447479166664 ] } },
{ "type": "Feature", "properties": { "n_cattle": 1.0, "n_cattle_sd": 0.4, "Longitude": -67.14899667738095, "Latitude": -9.7654080995370354, "img_date": "7/11/19", "id_bbox": "AC_1200013_4", "state": "AC" }, "geometry": { "type": "Point", "coordinates": [ -67.14899667738095, -9.765408099537035 ] } },
{ "type": "Feature", "properties": { "n_cattle": 1.0, "n_cattle_sd": 0.4, "Longitude": -67.14899667738095, "Latitude": -9.7665041615740726, "img_date": "7/11/19", "id_bbox": "AC_1200013_4", "state": "AC" }, "geometry": { "type": "Point", "coordinates": [ -67.14899667738095, -9.766504161574073 ] } },
{ "type": "Feature", "properties": { "n_cattle": 1.0, "n_cattle_sd": 0.4, "Longitude": -67.14899667738095, "Latitude": -9.7785608439814808, "img_date": "7/11/19", "id_bbox": "AC_1200013_4", "state": "AC" }, "geometry": { "type": "Point", "coordinates": [ -67.14899667738095, -9.778560843981481 ] } },
{ "type": "Feature", "properties": { "n_cattle": 3.0, "n_cattle_sd": 0.49, "Longitude": -67.14899667738095, "Latitude": -9.7884254023148127, "img_date": "7/11/19", "id_bbox": "AC_1200013_4", "state": "AC" }, "geometry": { "type": "Point", "coordinates": [ -67.14899667738095, -9.788425402314813 ] } },
{ "type": "Feature", "properties": { "n_cattle": 1.0, "n_cattle_sd": 0.4, "Longitude": -67.14899667738095, "Latitude": -9.7971938986111091, "img_date": "7/11/19", "id_bbox": "AC_1200013_4", "state": "AC" }, "geometry": { "type": "Point", "coordinates": [ -67.14899667738095, -9.797193898611109 ] } },
{ "type": "Feature", "properties": { "n_cattle": 1.0, "n_cattle_sd": 0.49, "Longitude": -67.14899667738095, "Latitude": -9.80486633287037, "img_date": "7/11/19", "id_bbox": "AC_1200013_4", "state": "AC" }, "geometry": { "type": "Point", "coordinates": [ -67.14899667738095, -9.80486633287037 ] } },
{ "type": "Feature", "properties": { "n_cattle": 5.0, "n_cattle_sd": 0.4, "Longitude": -67.147889563571425, "Latitude": -9.7500632310185171, "img_date": "7/11/19", "id_bbox": "AC_1200013_4", "state": "AC" }, "geometry": { "type": "Point", "coordinates": [ -67.147889563571425, -9.750063231018519 ] } },
{ "type": "Feature", "properties": { "n_cattle": 32.0, "n_cattle_sd": 2.04, "Longitude": -67.147889563571425, "Latitude": -9.7511592930555544, "img_date": "7/11/19", "id_bbox": "AC_1200013_4", "state": "AC" }, "geometry": { "type": "Point", "coordinates": [ -67.147889563571425, -9.751159293055554 ] } },
{ "type": "Feature", "properties": { "n_cattle": 1.0, "n_cattle_sd": 0.4, "Longitude": -67.147889563571425, "Latitude": -9.7544474791666644, "img_date": "7/11/19", "id_bbox": "AC_1200013_4", "state": "AC" }, "geometry": { "type": "Point", "coordinates": [ -67.147889563571425, -9.754447479166664 ] } },
{ "type": "Feature", "properties": { "n_cattle": 1.0, "n_cattle_sd": 0.748, "Longitude": -67.147889563571425, "Latitude": -9.756639603240739, "img_date": "7/11/19", "id_bbox": "AC_1200013_4", "state": "AC" }, "geometry": { "type": "Point", "coordinates": [ -67.147889563571425, -9.756639603240741 ] } },
{ "type": "Feature", "properties": { "n_cattle": 2.0, "n_cattle_sd": 0.49, "Longitude": -67.147889563571425, "Latitude": -9.7588317273148135, "img_date": "7/11/19", "id_bbox": "AC_1200013_4", "state": "AC" }, "geometry": { "type": "Point", "coordinates": [ -67.147889563571425, -9.758831727314815 ] } },
{ "type": "Feature", "properties": { "n_cattle": 1.0, "n_cattle_sd": 0.0, "Longitude": -67.147889563571425, "Latitude": -9.7643120374999981, "img_date": "7/11/19", "id_bbox": "AC_1200013_4", "state": "AC" }, "geometry": { "type": "Point", "coordinates": [ -67.147889563571425, -9.7643120375 ] } },
{ "type": "Feature", "properties": { "n_cattle": 1.0, "n_cattle_sd": 0.4, "Longitude": -67.147889563571425, "Latitude": -9.7686962856481472, "img_date": "7/11/19", "id_bbox": "AC_1200013_4", "state": "AC" }, "geometry": { "type": "Point", "coordinates": [ -67.147889563571425, -9.768696285648149 ] } },
{ "type": "Feature", "properties": { "n_cattle": 2.0, "n_cattle_sd": 0.0, "Longitude": -67.147889563571425, "Latitude": -9.8059623949074055, "img_date": "7/11/19", "id_bbox": "AC_1200013_4", "state": "AC" }, "geometry": { "type": "Point", "coordinates": [ -67.147889563571425, -9.805962394907406 ] } },
{ "type": "Feature", "properties": { "n_cattle": 1.0, "n_cattle_sd": 0.8, "Longitude": -67.146782449761901, "Latitude": -9.7544474791666644, "img_date": "7/11/19", "id_bbox": "AC_1200013_4", "state": "AC" }, "geometry": { "type": "Point", "coordinates": [ -67.146782449761901, -9.754447479166664 ] } },
{ "type": "Feature", "properties": { "n_cattle": 1.0, "n_cattle_sd": 0.0, "Longitude": -67.146782449761901, "Latitude": -9.7577356652777762, "img_date": "7/11/19", "id_bbox": "AC_1200013_4", "state": "AC" }, "geometry": { "type": "Point", "coordinates": [ -67.146782449761901, -9.757735665277776 ] } },
{ "type": "Feature", "properties": { "n_cattle": 4.0, "n_cattle_sd": 0.49, "Longitude": -67.146782449761901, "Latitude": -9.7588317273148135, "img_date": "7/11/19", "id_bbox": "AC_1200013_4", "state": "AC" }, "geometry": { "type": "Point", "coordinates": [ -67.146782449761901, -9.758831727314814 ] } },
{ "type": "Feature", "properties": { "n_cattle": 3.0, "n_cattle_sd": 0.748, "Longitude": -67.146782449761901, "Latitude": -9.7599277893518508, "img_date": "7/11/19", "id_bbox": "AC_1200013_4", "state": "AC" }, "geometry": { "type": "Point", "coordinates": [ -67.146782449761901, -9.759927789351851 ] } },
{ "type": "Feature", "properties": { "n_cattle": 1.0, "n_cattle_sd": 0.4, "Longitude": -67.146782449761901, "Latitude": -9.7610238513888881, "img_date": "7/11/19", "id_bbox": "AC_1200013_4", "state": "AC" }, "geometry": { "type": "Point", "coordinates": [ -67.146782449761901, -9.761023851388888 ] } },
{ "type": "Feature", "properties": { "n_cattle": 1.0, "n_cattle_sd": 0.4, "Longitude": -67.146782449761901, "Latitude": -9.7621199134259253, "img_date": "7/11/19", "id_bbox": "AC_1200013_4", "state": "AC" }, "geometry": { "type": "Point", "coordinates": [ -67.146782449761901, -9.762119913425927 ] } },
{ "type": "Feature", "properties": { "n_cattle": 15.0, "n_cattle_sd": 0.49, "Longitude": -67.146782449761901, "Latitude": -9.7654080995370354, "img_date": "7/11/19", "id_bbox": "AC_1200013_4", "state": "AC" }, "geometry": { "type": "Point", "coordinates": [ -67.146782449761901, -9.765408099537037 ] } },
{ "type": "Feature", "properties": { "n_cattle": 7.0, "n_cattle_sd": 0.4, "Longitude": -67.146782449761901, "Latitude": -9.7665041615740726, "img_date": "7/11/19", "id_bbox": "AC_1200013_4", "state": "AC" }, "geometry": { "type": "Point", "coordinates": [ -67.146782449761901, -9.766504161574073 ] } },
{ "type": "Feature", "properties": { "n_cattle": 2.0, "n_cattle_sd": 0.0, "Longitude": -67.146782449761901, "Latitude": -9.7917135884259245, "img_date": "7/11/19", "id_bbox": "AC_1200013_4", "state": "AC" }, "geometry": { "type": "Point", "coordinates": [ -67.146782449761901, -9.791713588425925 ] } },
{ "type": "Feature", "properties": { "n_cattle": 1.0, "n_cattle_sd": 0.49, "Longitude": -67.146782449761901, "Latitude": -9.7928096504629618, "img_date": "7/11/19", "id_bbox": "AC_1200013_4", "state": "AC" }, "geometry": { "type": "Point", "coordinates": [ -67.146782449761901, -9.792809650462962 ] } },
{ "type": "Feature", "properties": { "n_cattle": 1.0, "n_cattle_sd": 0.49, "Longitude": -67.146782449761901, "Latitude": -9.7971938986111091, "img_date": "7/11/19", "id_bbox": "AC_1200013_4", "state": "AC" }, "geometry": { "type": "Point", "coordinates": [ -67.146782449761901, -9.797193898611109 ] } },
{ "type": "Feature", "properties": { "n_cattle": 1.0, "n_cattle_sd": 0.0, "Longitude": -67.146782449761901, "Latitude": -9.8081545189814801, "img_date": "7/11/19", "id_bbox": "AC_1200013_4", "state": "AC" }, "geometry": { "type": "Point", "coordinates": [ -67.146782449761901, -9.80815451898148 ] } },
{ "type": "Feature", "properties": { "n_cattle": 1.0, "n_cattle_sd": 0.49, "Longitude": -67.145675335952376, "Latitude": -9.7544474791666644, "img_date": "7/11/19", "id_bbox": "AC_1200013_4", "state": "AC" }, "geometry": { "type": "Point", "coordinates": [ -67.145675335952376, -9.754447479166664 ] } },
{ "type": "Feature", "properties": { "n_cattle": 2.0, "n_cattle_sd": 0.748, "Longitude": -67.145675335952376, "Latitude": -9.756639603240739, "img_date": "7/11/19", "id_bbox": "AC_1200013_4", "state": "AC" }, "geometry": { "type": "Point", "coordinates": [ -67.145675335952376, -9.756639603240741 ] } },
{ "type": "Feature", "properties": { "n_cattle": 1.0, "n_cattle_sd": 0.0, "Longitude": -67.145675335952376, "Latitude": -9.7577356652777762, "img_date": "7/11/19", "id_bbox": "AC_1200013_4", "state": "AC" }, "geometry": { "type": "Point", "coordinates": [ -67.145675335952376, -9.757735665277776 ] } },
{ "type": "Feature", "properties": { "n_cattle": 1.0, "n_cattle_sd": 0.4, "Longitude": -67.145675335952376, "Latitude": -9.7588317273148135, "img_date": "7/11/19", "id_bbox": "AC_1200013_4", "state": "AC" }, "geometry": { "type": "Point", "coordinates": [ -67.145675335952376, -9.758831727314814 ] } },
{ "type": "Feature", "properties": { "n_cattle": 7.0, "n_cattle_sd": 0.4, "Longitude": -67.145675335952376, "Latitude": -9.7599277893518508, "img_date": "7/11/19", "id_bbox": "AC_1200013_4", "state": "AC" }, "geometry": { "type": "Point", "coordinates": [ -67.145675335952376, -9.759927789351849 ] } },
{ "type": "Feature", "properties": { "n_cattle": 2.0, "n_cattle_sd": 0.632, "Longitude": -67.145675335952376, "Latitude": -9.7610238513888881, "img_date": "7/11/19", "id_bbox": "AC_1200013_4", "state": "AC" }, "geometry": { "type": "Point", "coordinates": [ -67.145675335952376, -9.761023851388888 ] } },
{ "type": "Feature", "properties": { "n_cattle": 2.0, "n_cattle_sd": 0.4, "Longitude": -67.145675335952376, "Latitude": -9.7643120374999981, "img_date": "7/11/19", "id_bbox": "AC_1200013_4", "state": "AC" }, "geometry": { "type": "Point", "coordinates": [ -67.145675335952376, -9.764312037499998 ] } },
{ "type": "Feature", "properties": { "n_cattle": 3.0, "n_cattle_sd": 0.4, "Longitude": -67.145675335952376, "Latitude": -9.7654080995370354, "img_date": "7/11/19", "id_bbox": "AC_1200013_4", "state": "AC" }, "geometry": { "type": "Point", "coordinates": [ -67.145675335952376, -9.765408099537035 ] } },
{ "type": "Feature", "properties": { "n_cattle": 3.0, "n_cattle_sd": 0.8, "Longitude": -67.145675335952376, "Latitude": -9.7665041615740726, "img_date": "7/11/19", "id_bbox": "AC_1200013_4", "state": "AC" }, "geometry": { "type": "Point", "coordinates": [ -67.145675335952376, -9.766504161574073 ] } },
{ "type": "Feature", "properties": { "n_cattle": 1.0, "n_cattle_sd": 0.49, "Longitude": -67.145675335952376, "Latitude": -9.7676002236111099, "img_date": "7/11/19", "id_bbox": "AC_1200013_4", "state": "AC" }, "geometry": { "type": "Point", "coordinates": [ -67.145675335952376, -9.76760022361111 ] } },
{ "type": "Feature", "properties": { "n_cattle": 1.0, "n_cattle_sd": 0.49, "Longitude": -67.145675335952376, "Latitude": -9.7807529680555536, "img_date": "7/11/19", "id_bbox": "AC_1200013_4", "state": "AC" }, "geometry": { "type": "Point", "coordinates": [ -67.145675335952376, -9.780752968055555 ] } },
{ "type": "Feature", "properties": { "n_cattle": 2.0, "n_cattle_sd": 0.0, "Longitude": -67.145675335952376, "Latitude": -9.7818490300925909, "img_date": "7/11/19", "id_bbox": "AC_1200013_4", "state": "AC" }, "geometry": { "type": "Point", "coordinates": [ -67.145675335952376, -9.781849030092589 ] } },
{ "type": "Feature", "properties": { "n_cattle": 1.0, "n_cattle_sd": 0.49, "Longitude": -67.145675335952376, "Latitude": -9.7840411541666654, "img_date": "7/11/19", "id_bbox": "AC_1200013_4", "state": "AC" }, "geometry": { "type": "Point", "coordinates": [ -67.145675335952376, -9.784041154166665 ] } },
{ "type": "Feature", "properties": { "n_cattle": 1.0, "n_cattle_sd": 0.0, "Longitude": -67.145675335952376, "Latitude": -9.78623327824074, "img_date": "7/11/19", "id_bbox": "AC_1200013_4", "state": "AC" }, "geometry": { "type": "Point", "coordinates": [ -67.145675335952376, -9.78623327824074 ] } },
{ "type": "Feature", "properties": { "n_cattle": 1.0, "n_cattle_sd": 0.49, "Longitude": -67.145675335952376, "Latitude": -9.7906175263888873, "img_date": "7/11/19", "id_bbox": "AC_1200013_4", "state": "AC" }, "geometry": { "type": "Point", "coordinates": [ -67.145675335952376, -9.790617526388889 ] } },
{ "type": "Feature", "properties": { "n_cattle": 34.0, "n_cattle_sd": 2.332, "Longitude": -67.145675335952376, "Latitude": -9.7950017745370364, "img_date": "7/11/19", "id_bbox": "AC_1200013_4", "state": "AC" }, "geometry": { "type": "Point", "coordinates": [ -67.145675335952376, -9.795001774537036 ] } },
{ "type": "Feature", "properties": { "n_cattle": 1.0, "n_cattle_sd": 0.0, "Longitude": -67.145675335952376, "Latitude": -9.7960978365740736, "img_date": "7/11/19", "id_bbox": "AC_1200013_4", "state": "AC" }, "geometry": { "type": "Point", "coordinates": [ -67.145675335952376, -9.796097836574074 ] } },
{ "type": "Feature", "properties": { "n_cattle": 2.0, "n_cattle_sd": 0.49, "Longitude": -67.145675335952376, "Latitude": -9.7971938986111091, "img_date": "7/11/19", "id_bbox": "AC_1200013_4", "state": "AC" }, "geometry": { "type": "Point", "coordinates": [ -67.145675335952376, -9.797193898611109 ] } },
{ "type": "Feature", "properties": { "n_cattle": 1.0, "n_cattle_sd": 0.4, "Longitude": -67.145675335952376, "Latitude": -9.7982899606481464, "img_date": "7/11/19", "id_bbox": "AC_1200013_4", "state": "AC" }, "geometry": { "type": "Point", "coordinates": [ -67.145675335952376, -9.798289960648148 ] } },
{ "type": "Feature", "properties": { "n_cattle": 1.0, "n_cattle_sd": 0.4, "Longitude": -67.144568222142851, "Latitude": -9.7533514171296289, "img_date": "7/11/19", "id_bbox": "AC_1200013_4", "state": "AC" }, "geometry": { "type": "Point", "coordinates": [ -67.144568222142851, -9.753351417129631 ] } },
{ "type": "Feature", "properties": { "n_cattle": 3.0, "n_cattle_sd": 0.49, "Longitude": -67.144568222142851, "Latitude": -9.756639603240739, "img_date": "7/11/19", "id_bbox": "AC_1200013_4", "state": "AC" }, "geometry": { "type": "Point", "coordinates": [ -67.144568222142851, -9.756639603240741 ] } },
{ "type": "Feature", "properties": { "n_cattle": 1.0, "n_cattle_sd": 0.0, "Longitude": -67.144568222142851, "Latitude": -9.7588317273148135, "img_date": "7/11/19", "id_bbox": "AC_1200013_4", "state": "AC" }, "geometry": { "type": "Point", "coordinates": [ -67.144568222142851, -9.758831727314814 ] } },
{ "type": "Feature", "properties": { "n_cattle": 2.0, "n_cattle_sd": 0.49, "Longitude": -67.144568222142851, "Latitude": -9.7610238513888881, "img_date": "7/11/19", "id_bbox": "AC_1200013_4", "state": "AC" }, "geometry": { "type": "Point", "coordinates": [ -67.144568222142851, -9.761023851388888 ] } },
{ "type": "Feature", "properties": { "n_cattle": 2.0, "n_cattle_sd": 0.748, "Longitude": -67.144568222142851, "Latitude": -9.7708884097222217, "img_date": "7/11/19", "id_bbox": "AC_1200013_4", "state": "AC" }, "geometry": { "type": "Point", "coordinates": [ -67.144568222142851, -9.770888409722222 ] } },
{ "type": "Feature", "properties": { "n_cattle": 7.0, "n_cattle_sd": 1.356, "Longitude": -67.144568222142851, "Latitude": -9.7730805337962945, "img_date": "7/11/19", "id_bbox": "AC_1200013_4", "state": "AC" }, "geometry": { "type": "Point", "coordinates": [ -67.144568222142851, -9.773080533796296 ] } },
{ "type": "Feature", "properties": { "n_cattle": 2.0, "n_cattle_sd": 0.49, "Longitude": -67.144568222142851, "Latitude": -9.7851372162037027, "img_date": "7/11/19", "id_bbox": "AC_1200013_4", "state": "AC" }, "geometry": { "type": "Point", "coordinates": [ -67.144568222142851, -9.785137216203703 ] } },
{ "type": "Feature", "properties": { "n_cattle": 1.0, "n_cattle_sd": 0.4, "Longitude": -67.144568222142851, "Latitude": -9.7906175263888873, "img_date": "7/11/19", "id_bbox": "AC_1200013_4", "state": "AC" }, "geometry": { "type": "Point", "coordinates": [ -67.144568222142851, -9.790617526388887 ] } },
{ "type": "Feature", "properties": { "n_cattle": 45.0, "n_cattle_sd": 2.482, "Longitude": -67.144568222142851, "Latitude": -9.7950017745370364, "img_date": "7/11/19", "id_bbox": "AC_1200013_4", "state": "AC" }, "geometry": { "type": "Point", "coordinates": [ -67.144568222142851, -9.795001774537036 ] } },
{ "type": "Feature", "properties": { "n_cattle": 12.0, "n_cattle_sd": 1.02, "Longitude": -67.144568222142851, "Latitude": -9.7960978365740736, "img_date": "7/11/19", "id_bbox": "AC_1200013_4", "state": "AC" }, "geometry": { "type": "Point", "coordinates": [ -67.144568222142851, -9.796097836574074 ] } },
{ "type": "Feature", "properties": { "n_cattle": 14.0, "n_cattle_sd": 0.0, "Longitude": -67.144568222142851, "Latitude": -9.7971938986111091, "img_date": "7/11/19", "id_bbox": "AC_1200013_4", "state": "AC" }, "geometry": { "type": "Point", "coordinates": [ -67.144568222142851, -9.797193898611109 ] } },
{ "type": "Feature", "properties": { "n_cattle": 8.0, "n_cattle_sd": 0.49, "Longitude": -67.144568222142851, "Latitude": -9.7982899606481464, "img_date": "7/11/19", "id_bbox": "AC_1200013_4", "state": "AC" }, "geometry": { "type": "Point", "coordinates": [ -67.144568222142851, -9.798289960648148 ] } },
{ "type": "Feature", "properties": { "n_cattle": 1.0, "n_cattle_sd": 0.4, "Longitude": -67.144568222142851, "Latitude": -9.8026742087962955, "img_date": "7/11/19", "id_bbox": "AC_1200013_4", "state": "AC" }, "geometry": { "type": "Point", "coordinates": [ -67.144568222142851, -9.802674208796297 ] } },
{ "type": "Feature", "properties": { "n_cattle": 1.0, "n_cattle_sd": 0.4, "Longitude": -67.144568222142851, "Latitude": -9.8037702708333327, "img_date": "7/11/19", "id_bbox": "AC_1200013_4", "state": "AC" }, "geometry": { "type": "Point", "coordinates": [ -67.144568222142851, -9.803770270833335 ] } },
{ "type": "Feature", "properties": { "n_cattle": 4.0, "n_cattle_sd": 0.4, "Longitude": -67.143461108333327, "Latitude": -9.7511592930555544, "img_date": "7/11/19", "id_bbox": "AC_1200013_4", "state": "AC" }, "geometry": { "type": "Point", "coordinates": [ -67.143461108333327, -9.751159293055554 ] } },
{ "type": "Feature", "properties": { "n_cattle": 9.0, "n_cattle_sd": 0.748, "Longitude": -67.143461108333327, "Latitude": -9.7522553550925917, "img_date": "7/11/19", "id_bbox": "AC_1200013_4", "state": "AC" }, "geometry": { "type": "Point", "coordinates": [ -67.143461108333327, -9.752255355092592 ] } },
{ "type": "Feature", "properties": { "n_cattle": 1.0, "n_cattle_sd": 0.4, "Longitude": -67.143461108333327, "Latitude": -9.7555435412037017, "img_date": "7/11/19", "id_bbox": "AC_1200013_4", "state": "AC" }, "geometry": { "type": "Point", "coordinates": [ -67.143461108333327, -9.755543541203702 ] } },
{ "type": "Feature", "properties": { "n_cattle": 2.0, "n_cattle_sd": 0.98, "Longitude": -67.143461108333327, "Latitude": -9.756639603240739, "img_date": "7/11/19", "id_bbox": "AC_1200013_4", "state": "AC" }, "geometry": { "type": "Point", "coordinates": [ -67.143461108333327, -9.756639603240741 ] } },
{ "type": "Feature", "properties": { "n_cattle": 4.0, "n_cattle_sd": 0.49, "Longitude": -67.143461108333327, "Latitude": -9.7599277893518508, "img_date": "7/11/19", "id_bbox": "AC_1200013_4", "state": "AC" }, "geometry": { "type": "Point", "coordinates": [ -67.143461108333327, -9.759927789351849 ] } },
{ "type": "Feature", "properties": { "n_cattle": 1.0, "n_cattle_sd": 0.49, "Longitude": -67.143461108333327, "Latitude": -9.7719844717592572, "img_date": "7/11/19", "id_bbox": "AC_1200013_4", "state": "AC" }, "geometry": { "type": "Point", "coordinates": [ -67.143461108333327, -9.771984471759257 ] } },
{ "type": "Feature", "properties": { "n_cattle": 5.0, "n_cattle_sd": 0.49, "Longitude": -67.143461108333327, "Latitude": -9.7730805337962945, "img_date": "7/11/19", "id_bbox": "AC_1200013_4", "state": "AC" }, "geometry": { "type": "Point", "coordinates": [ -67.143461108333327, -9.773080533796294 ] } },
{ "type": "Feature", "properties": { "n_cattle": 1.0, "n_cattle_sd": 0.4, "Longitude": -67.143461108333327, "Latitude": -9.7840411541666654, "img_date": "7/11/19", "id_bbox": "AC_1200013_4", "state": "AC" }, "geometry": { "type": "Point", "coordinates": [ -67.143461108333327, -9.784041154166665 ] } },
{ "type": "Feature", "properties": { "n_cattle": 1.0, "n_cattle_sd": 0.49, "Longitude": -67.143461108333327, "Latitude": -9.78623327824074, "img_date": "7/11/19", "id_bbox": "AC_1200013_4", "state": "AC" }, "geometry": { "type": "Point", "coordinates": [ -67.143461108333327, -9.78623327824074 ] } },
{ "type": "Feature", "properties": { "n_cattle": 2.0, "n_cattle_sd": 0.49, "Longitude": -67.143461108333327, "Latitude": -9.7873293402777772, "img_date": "7/11/19", "id_bbox": "AC_1200013_4", "state": "AC" }, "geometry": { "type": "Point", "coordinates": [ -67.143461108333327, -9.787329340277777 ] } },
{ "type": "Feature", "properties": { "n_cattle": 1.0, "n_cattle_sd": 0.49, "Longitude": -67.143461108333327, "Latitude": -9.7917135884259245, "img_date": "7/11/19", "id_bbox": "AC_1200013_4", "state": "AC" }, "geometry": { "type": "Point", "coordinates": [ -67.143461108333327, -9.791713588425925 ] } },
{ "type": "Feature", "properties": { "n_cattle": 3.0, "n_cattle_sd": 0.4, "Longitude": -67.143461108333327, "Latitude": -9.7950017745370364, "img_date": "7/11/19", "id_bbox": "AC_1200013_4", "state": "AC" }, "geometry": { "type": "Point", "coordinates": [ -67.143461108333327, -9.795001774537035 ] } },
{ "type": "Feature", "properties": { "n_cattle": 9.0, "n_cattle_sd": 0.8, "Longitude": -67.143461108333327, "Latitude": -9.7960978365740736, "img_date": "7/11/19", "id_bbox": "AC_1200013_4", "state": "AC" }, "geometry": { "type": "Point", "coordinates": [ -67.143461108333327, -9.796097836574074 ] } },
{ "type": "Feature", "properties": { "n_cattle": 3.0, "n_cattle_sd": 0.0, "Longitude": -67.143461108333327, "Latitude": -9.7971938986111091, "img_date": "7/11/19", "id_bbox": "AC_1200013_4", "state": "AC" }, "geometry": { "type": "Point", "coordinates": [ -67.143461108333327, -9.797193898611109 ] } },
{ "type": "Feature", "properties": { "n_cattle": 2.0, "n_cattle_sd": 0.0, "Longitude": -67.143461108333327, "Latitude": -9.7982899606481464, "img_date": "7/11/19", "id_bbox": "AC_1200013_4", "state": "AC" }, "geometry": { "type": "Point", "coordinates": [ -67.143461108333327, -9.798289960648148 ] } },
{ "type": "Feature", "properties": { "n_cattle": 1.0, "n_cattle_sd": 0.0, "Longitude": -67.143461108333327, "Latitude": -9.8037702708333327, "img_date": "7/11/19", "id_bbox": "AC_1200013_4", "state": "AC" }, "geometry": { "type": "Point", "coordinates": [ -67.143461108333327, -9.803770270833335 ] } },
{ "type": "Feature", "properties": { "n_cattle": 5.0, "n_cattle_sd": 0.4, "Longitude": -67.142353994523802, "Latitude": -9.7511592930555544, "img_date": "7/11/19", "id_bbox": "AC_1200013_4", "state": "AC" }, "geometry": { "type": "Point", "coordinates": [ -67.142353994523802, -9.751159293055554 ] } },
{ "type": "Feature", "properties": { "n_cattle": 15.0, "n_cattle_sd": 0.49, "Longitude": -67.142353994523802, "Latitude": -9.7522553550925917, "img_date": "7/11/19", "id_bbox": "AC_1200013_4", "state": "AC" }, "geometry": { "type": "Point", "coordinates": [ -67.142353994523802, -9.752255355092592 ] } },
{ "type": "Feature", "properties": { "n_cattle": 12.0, "n_cattle_sd": 0.4, "Longitude": -67.142353994523802, "Latitude": -9.7533514171296289, "img_date": "7/11/19", "id_bbox": "AC_1200013_4", "state": "AC" }, "geometry": { "type": "Point", "coordinates": [ -67.142353994523802, -9.753351417129631 ] } },
{ "type": "Feature", "properties": { "n_cattle": 1.0, "n_cattle_sd": 0.0, "Longitude": -67.142353994523802, "Latitude": -9.7621199134259253, "img_date": "7/11/19", "id_bbox": "AC_1200013_4", "state": "AC" }, "geometry": { "type": "Point", "coordinates": [ -67.142353994523802, -9.762119913425925 ] } },
{ "type": "Feature", "properties": { "n_cattle": 2.0, "n_cattle_sd": 0.4, "Longitude": -67.142353994523802, "Latitude": -9.7829450921296282, "img_date": "7/11/19", "id_bbox": "AC_1200013_4", "state": "AC" }, "geometry": { "type": "Point", "coordinates": [ -67.142353994523802, -9.78294509212963 ] } },
{ "type": "Feature", "properties": { "n_cattle": 1.0, "n_cattle_sd": 0.49, "Longitude": -67.142353994523802, "Latitude": -9.78623327824074, "img_date": "7/11/19", "id_bbox": "AC_1200013_4", "state": "AC" }, "geometry": { "type": "Point", "coordinates": [ -67.142353994523802, -9.78623327824074 ] } },
{ "type": "Feature", "properties": { "n_cattle": 12.0, "n_cattle_sd": 1.789, "Longitude": -67.142353994523802, "Latitude": -9.7873293402777772, "img_date": "7/11/19", "id_bbox": "AC_1200013_4", "state": "AC" }, "geometry": { "type": "Point", "coordinates": [ -67.142353994523802, -9.787329340277777 ] } },
{ "type": "Feature", "properties": { "n_cattle": 7.0, "n_cattle_sd": 1.625, "Longitude": -67.142353994523802, "Latitude": -9.7884254023148127, "img_date": "7/11/19", "id_bbox": "AC_1200013_4", "state": "AC" }, "geometry": { "type": "Point", "coordinates": [ -67.142353994523802, -9.788425402314813 ] } },
{ "type": "Feature", "properties": { "n_cattle": 1.0, "n_cattle_sd": 0.4, "Longitude": -67.141246880714277, "Latitude": -9.7500632310185171, "img_date": "7/11/19", "id_bbox": "AC_1200013_4", "state": "AC" }, "geometry": { "type": "Point", "coordinates": [ -67.141246880714277, -9.750063231018519 ] } },
{ "type": "Feature", "properties": { "n_cattle": 3.0, "n_cattle_sd": 0.0, "Longitude": -67.141246880714277, "Latitude": -9.7511592930555544, "img_date": "7/11/19", "id_bbox": "AC_1200013_4", "state": "AC" }, "geometry": { "type": "Point", "coordinates": [ -67.141246880714277, -9.751159293055554 ] } },
{ "type": "Feature", "properties": { "n_cattle": 10.0, "n_cattle_sd": 0.49, "Longitude": -67.141246880714277, "Latitude": -9.7522553550925917, "img_date": "7/11/19", "id_bbox": "AC_1200013_4", "state": "AC" }, "geometry": { "type": "Point", "coordinates": [ -67.141246880714277, -9.752255355092592 ] } },
{ "type": "Feature", "properties": { "n_cattle": 6.0, "n_cattle_sd": 0.0, "Longitude": -67.141246880714277, "Latitude": -9.7533514171296289, "img_date": "7/11/19", "id_bbox": "AC_1200013_4", "state": "AC" }, "geometry": { "type": "Point", "coordinates": [ -67.141246880714277, -9.753351417129631 ] } },
{ "type": "Feature", "properties": { "n_cattle": 8.0, "n_cattle_sd": 0.0, "Longitude": -67.141246880714277, "Latitude": -9.7544474791666644, "img_date": "7/11/19", "id_bbox": "AC_1200013_4", "state": "AC" }, "geometry": { "type": "Point", "coordinates": [ -67.141246880714277, -9.754447479166664 ] } },
{ "type": "Feature", "properties": { "n_cattle": 2.0, "n_cattle_sd": 0.4, "Longitude": -67.141246880714277, "Latitude": -9.7610238513888881, "img_date": "7/11/19", "id_bbox": "AC_1200013_4", "state": "AC" }, "geometry": { "type": "Point", "coordinates": [ -67.141246880714277, -9.761023851388888 ] } },
{ "type": "Feature", "properties": { "n_cattle": 1.0, "n_cattle_sd": 0.4, "Longitude": -67.141246880714277, "Latitude": -9.7621199134259253, "img_date": "7/11/19", "id_bbox": "AC_1200013_4", "state": "AC" }, "geometry": { "type": "Point", "coordinates": [ -67.141246880714277, -9.762119913425925 ] } },
{ "type": "Feature", "properties": { "n_cattle": 2.0, "n_cattle_sd": 0.748, "Longitude": -67.141246880714277, "Latitude": -9.7632159754629608, "img_date": "7/11/19", "id_bbox": "AC_1200013_4", "state": "AC" }, "geometry": { "type": "Point", "coordinates": [ -67.141246880714277, -9.763215975462961 ] } },
{ "type": "Feature", "properties": { "n_cattle": 1.0, "n_cattle_sd": 0.0, "Longitude": -67.141246880714277, "Latitude": -9.775272657870369, "img_date": "7/11/19", "id_bbox": "AC_1200013_4", "state": "AC" }, "geometry": { "type": "Point", "coordinates": [ -67.141246880714277, -9.775272657870369 ] } },
{ "type": "Feature", "properties": { "n_cattle": 1.0, "n_cattle_sd": 0.0, "Longitude": -67.141246880714277, "Latitude": -9.7818490300925909, "img_date": "7/11/19", "id_bbox": "AC_1200013_4", "state": "AC" }, "geometry": { "type": "Point", "coordinates": [ -67.141246880714277, -9.781849030092589 ] } },
{ "type": "Feature", "properties": { "n_cattle": 2.0, "n_cattle_sd": 0.49, "Longitude": -67.141246880714277, "Latitude": -9.7840411541666654, "img_date": "7/11/19", "id_bbox": "AC_1200013_4", "state": "AC" }, "geometry": { "type": "Point", "coordinates": [ -67.141246880714277, -9.784041154166665 ] } },
{ "type": "Feature", "properties": { "n_cattle": 9.0, "n_cattle_sd": 1.47, "Longitude": -67.141246880714277, "Latitude": -9.7873293402777772, "img_date": "7/11/19", "id_bbox": "AC_1200013_4", "state": "AC" }, "geometry": { "type": "Point", "coordinates": [ -67.141246880714277, -9.787329340277777 ] } },
{ "type": "Feature", "properties": { "n_cattle": 1.0, "n_cattle_sd": 0.0, "Longitude": -67.141246880714277, "Latitude": -9.7939057124999991, "img_date": "7/11/19", "id_bbox": "AC_1200013_4", "state": "AC" }, "geometry": { "type": "Point", "coordinates": [ -67.141246880714277, -9.793905712499999 ] } },
{ "type": "Feature", "properties": { "n_cattle": 4.0, "n_cattle_sd": 0.0, "Longitude": -67.141246880714277, "Latitude": -9.8026742087962955, "img_date": "7/11/19", "id_bbox": "AC_1200013_4", "state": "AC" }, "geometry": { "type": "Point", "coordinates": [ -67.141246880714277, -9.802674208796295 ] } },
{ "type": "Feature", "properties": { "n_cattle": 44.0, "n_cattle_sd": 3.033, "Longitude": -67.141246880714277, "Latitude": -9.8037702708333327, "img_date": "7/11/19", "id_bbox": "AC_1200013_4", "state": "AC" }, "geometry": { "type": "Point", "coordinates": [ -67.141246880714277, -9.803770270833335 ] } },
{ "type": "Feature", "properties": { "n_cattle": 27.0, "n_cattle_sd": 1.327, "Longitude": -67.141246880714277, "Latitude": -9.8059623949074055, "img_date": "7/11/19", "id_bbox": "AC_1200013_4", "state": "AC" }, "geometry": { "type": "Point", "coordinates": [ -67.141246880714277, -9.805962394907406 ] } },
{ "type": "Feature", "properties": { "n_cattle": 10.0, "n_cattle_sd": 0.49, "Longitude": -67.140139766904753, "Latitude": -9.7511592930555544, "img_date": "7/11/19", "id_bbox": "AC_1200013_4", "state": "AC" }, "geometry": { "type": "Point", "coordinates": [ -67.140139766904753, -9.751159293055554 ] } },
{ "type": "Feature", "properties": { "n_cattle": 2.0, "n_cattle_sd": 0.4, "Longitude": -67.140139766904753, "Latitude": -9.7522553550925917, "img_date": "7/11/19", "id_bbox": "AC_1200013_4", "state": "AC" }, "geometry": { "type": "Point", "coordinates": [ -67.140139766904753, -9.75225535509259 ] } },
{ "type": "Feature", "properties": { "n_cattle": 1.0, "n_cattle_sd": 0.4, "Longitude": -67.140139766904753, "Latitude": -9.7533514171296289, "img_date": "7/11/19", "id_bbox": "AC_1200013_4", "state": "AC" }, "geometry": { "type": "Point", "coordinates": [ -67.140139766904753, -9.753351417129631 ] } },
{ "type": "Feature", "properties": { "n_cattle": 1.0, "n_cattle_sd": 0.49, "Longitude": -67.140139766904753, "Latitude": -9.7555435412037017, "img_date": "7/11/19", "id_bbox": "AC_1200013_4", "state": "AC" }, "geometry": { "type": "Point", "coordinates": [ -67.140139766904753, -9.755543541203702 ] } },
{ "type": "Feature", "properties": { "n_cattle": 1.0, "n_cattle_sd": 0.4, "Longitude": -67.140139766904753, "Latitude": -9.7577356652777762, "img_date": "7/11/19", "id_bbox": "AC_1200013_4", "state": "AC" }, "geometry": { "type": "Point", "coordinates": [ -67.140139766904753, -9.757735665277776 ] } },
{ "type": "Feature", "properties": { "n_cattle": 2.0, "n_cattle_sd": 0.4, "Longitude": -67.140139766904753, "Latitude": -9.7741765958333318, "img_date": "7/11/19", "id_bbox": "AC_1200013_4", "state": "AC" }, "geometry": { "type": "Point", "coordinates": [ -67.140139766904753, -9.774176595833332 ] } },
{ "type": "Feature", "properties": { "n_cattle": 1.0, "n_cattle_sd": 0.4, "Longitude": -67.140139766904753, "Latitude": -9.7851372162037027, "img_date": "7/11/19", "id_bbox": "AC_1200013_4", "state": "AC" }, "geometry": { "type": "Point", "coordinates": [ -67.140139766904753, -9.785137216203703 ] } },
{ "type": "Feature", "properties": { "n_cattle": 1.0, "n_cattle_sd": 0.8, "Longitude": -67.140139766904753, "Latitude": -9.78623327824074, "img_date": "7/11/19", "id_bbox": "AC_1200013_4", "state": "AC" }, "geometry": { "type": "Point", "coordinates": [ -67.140139766904753, -9.78623327824074 ] } },
{ "type": "Feature", "properties": { "n_cattle": 1.0, "n_cattle_sd": 0.4, "Longitude": -67.140139766904753, "Latitude": -9.7873293402777772, "img_date": "7/11/19", "id_bbox": "AC_1200013_4", "state": "AC" }, "geometry": { "type": "Point", "coordinates": [ -67.140139766904753, -9.787329340277777 ] } },
{ "type": "Feature", "properties": { "n_cattle": 1.0, "n_cattle_sd": 0.49, "Longitude": -67.140139766904753, "Latitude": -9.7884254023148127, "img_date": "7/11/19", "id_bbox": "AC_1200013_4", "state": "AC" }, "geometry": { "type": "Point", "coordinates": [ -67.140139766904753, -9.788425402314813 ] } },
{ "type": "Feature", "properties": { "n_cattle": 1.0, "n_cattle_sd": 0.0, "Longitude": -67.140139766904753, "Latitude": -9.7939057124999991, "img_date": "7/11/19", "id_bbox": "AC_1200013_4", "state": "AC" }, "geometry": { "type": "Point", "coordinates": [ -67.140139766904753, -9.793905712499997 ] } },
{ "type": "Feature", "properties": { "n_cattle": 2.0, "n_cattle_sd": 0.4, "Longitude": -67.140139766904753, "Latitude": -9.80486633287037, "img_date": "7/11/19", "id_bbox": "AC_1200013_4", "state": "AC" }, "geometry": { "type": "Point", "coordinates": [ -67.140139766904753, -9.804866332870368 ] } },
{ "type": "Feature", "properties": { "n_cattle": 1.0, "n_cattle_sd": 0.0, "Longitude": -67.139032653095242, "Latitude": -9.7511592930555544, "img_date": "7/11/19", "id_bbox": "AC_1200013_4", "state": "AC" }, "geometry": { "type": "Point", "coordinates": [ -67.139032653095256, -9.751159293055554 ] } },
{ "type": "Feature", "properties": { "n_cattle": 1.0, "n_cattle_sd": 0.4, "Longitude": -67.139032653095242, "Latitude": -9.7544474791666644, "img_date": "7/11/19", "id_bbox": "AC_1200013_4", "state": "AC" }, "geometry": { "type": "Point", "coordinates": [ -67.139032653095256, -9.754447479166664 ] } },
{ "type": "Feature", "properties": { "n_cattle": 1.0, "n_cattle_sd": 0.4, "Longitude": -67.139032653095242, "Latitude": -9.7577356652777762, "img_date": "7/11/19", "id_bbox": "AC_1200013_4", "state": "AC" }, "geometry": { "type": "Point", "coordinates": [ -67.139032653095256, -9.757735665277776 ] } },
{ "type": "Feature", "properties": { "n_cattle": 1.0, "n_cattle_sd": 0.49, "Longitude": -67.139032653095242, "Latitude": -9.7796569060185163, "img_date": "7/11/19", "id_bbox": "AC_1200013_4", "state": "AC" }, "geometry": { "type": "Point", "coordinates": [ -67.139032653095256, -9.779656906018516 ] } },
{ "type": "Feature", "properties": { "n_cattle": 1.0, "n_cattle_sd": 0.49, "Longitude": -67.139032653095242, "Latitude": -9.7884254023148127, "img_date": "7/11/19", "id_bbox": "AC_1200013_4", "state": "AC" }, "geometry": { "type": "Point", "coordinates": [ -67.139032653095256, -9.788425402314813 ] } },
{ "type": "Feature", "properties": { "n_cattle": 2.0, "n_cattle_sd": 0.0, "Longitude": -67.139032653095242, "Latitude": -9.7939057124999991, "img_date": "7/11/19", "id_bbox": "AC_1200013_4", "state": "AC" }, "geometry": { "type": "Point", "coordinates": [ -67.139032653095256, -9.793905712499999 ] } },
{ "type": "Feature", "properties": { "n_cattle": 1.0, "n_cattle_sd": 0.0, "Longitude": -67.139032653095242, "Latitude": -9.8081545189814801, "img_date": "7/11/19", "id_bbox": "AC_1200013_4", "state": "AC" }, "geometry": { "type": "Point", "coordinates": [ -67.139032653095256, -9.80815451898148 ] } },
{ "type": "Feature", "properties": { "n_cattle": 1.0, "n_cattle_sd": 0.4, "Longitude": -67.137925539285717, "Latitude": -9.7522553550925917, "img_date": "7/11/19", "id_bbox": "AC_1200013_4", "state": "AC" }, "geometry": { "type": "Point", "coordinates": [ -67.137925539285717, -9.752255355092592 ] } },
{ "type": "Feature", "properties": { "n_cattle": 7.0, "n_cattle_sd": 0.4, "Longitude": -67.137925539285717, "Latitude": -9.7577356652777762, "img_date": "7/11/19", "id_bbox": "AC_1200013_4", "state": "AC" }, "geometry": { "type": "Point", "coordinates": [ -67.137925539285717, -9.757735665277778 ] } },
{ "type": "Feature", "properties": { "n_cattle": 16.0, "n_cattle_sd": 0.49, "Longitude": -67.137925539285717, "Latitude": -9.7588317273148135, "img_date": "7/11/19", "id_bbox": "AC_1200013_4", "state": "AC" }, "geometry": { "type": "Point", "coordinates": [ -67.137925539285717, -9.758831727314814 ] } },
{ "type": "Feature", "properties": { "n_cattle": 1.0, "n_cattle_sd": 0.49, "Longitude": -67.137925539285717, "Latitude": -9.7785608439814808, "img_date": "7/11/19", "id_bbox": "AC_1200013_4", "state": "AC" }, "geometry": { "type": "Point", "coordinates": [ -67.137925539285717, -9.778560843981481 ] } },
{ "type": "Feature", "properties": { "n_cattle": 5.0, "n_cattle_sd": 0.8, "Longitude": -67.137925539285717, "Latitude": -9.7796569060185163, "img_date": "7/11/19", "id_bbox": "AC_1200013_4", "state": "AC" }, "geometry": { "type": "Point", "coordinates": [ -67.137925539285717, -9.779656906018516 ] } },
{ "type": "Feature", "properties": { "n_cattle": 1.0, "n_cattle_sd": 0.4, "Longitude": -67.137925539285717, "Latitude": -9.8037702708333327, "img_date": "7/11/19", "id_bbox": "AC_1200013_4", "state": "AC" }, "geometry": { "type": "Point", "coordinates": [ -67.137925539285717, -9.803770270833335 ] } },
{ "type": "Feature", "properties": { "n_cattle": 1.0, "n_cattle_sd": 0.4, "Longitude": -67.136818425476193, "Latitude": -9.7533514171296289, "img_date": "7/11/19", "id_bbox": "AC_1200013_4", "state": "AC" }, "geometry": { "type": "Point", "coordinates": [ -67.136818425476193, -9.753351417129631 ] } },
{ "type": "Feature", "properties": { "n_cattle": 1.0, "n_cattle_sd": 0.0, "Longitude": -67.136818425476193, "Latitude": -9.7555435412037017, "img_date": "7/11/19", "id_bbox": "AC_1200013_4", "state": "AC" }, "geometry": { "type": "Point", "coordinates": [ -67.136818425476193, -9.755543541203702 ] } },
{ "type": "Feature", "properties": { "n_cattle": 8.0, "n_cattle_sd": 0.49, "Longitude": -67.136818425476193, "Latitude": -9.7577356652777762, "img_date": "7/11/19", "id_bbox": "AC_1200013_4", "state": "AC" }, "geometry": { "type": "Point", "coordinates": [ -67.136818425476193, -9.757735665277778 ] } },
{ "type": "Feature", "properties": { "n_cattle": 1.0, "n_cattle_sd": 0.4, "Longitude": -67.136818425476193, "Latitude": -9.7588317273148135, "img_date": "7/11/19", "id_bbox": "AC_1200013_4", "state": "AC" }, "geometry": { "type": "Point", "coordinates": [ -67.136818425476193, -9.758831727314814 ] } },
{ "type": "Feature", "properties": { "n_cattle": 1.0, "n_cattle_sd": 0.0, "Longitude": -67.136818425476193, "Latitude": -9.775272657870369, "img_date": "7/11/19", "id_bbox": "AC_1200013_4", "state": "AC" }, "geometry": { "type": "Point", "coordinates": [ -67.136818425476193, -9.775272657870369 ] } },
{ "type": "Feature", "properties": { "n_cattle": 1.0, "n_cattle_sd": 0.0, "Longitude": -67.136818425476193, "Latitude": -9.7774647819444436, "img_date": "7/11/19", "id_bbox": "AC_1200013_4", "state": "AC" }, "geometry": { "type": "Point", "coordinates": [ -67.136818425476193, -9.777464781944444 ] } },
{ "type": "Feature", "properties": { "n_cattle": 19.0, "n_cattle_sd": 0.632, "Longitude": -67.136818425476193, "Latitude": -9.7785608439814808, "img_date": "7/11/19", "id_bbox": "AC_1200013_4", "state": "AC" }, "geometry": { "type": "Point", "coordinates": [ -67.136818425476193, -9.778560843981481 ] } },
{ "type": "Feature", "properties": { "n_cattle": 14.0, "n_cattle_sd": 0.748, "Longitude": -67.136818425476193, "Latitude": -9.7796569060185163, "img_date": "7/11/19", "id_bbox": "AC_1200013_4", "state": "AC" }, "geometry": { "type": "Point", "coordinates": [ -67.136818425476193, -9.779656906018516 ] } },
{ "type": "Feature", "properties": { "n_cattle": 1.0, "n_cattle_sd": 0.4, "Longitude": -67.136818425476193, "Latitude": -9.7884254023148127, "img_date": "7/11/19", "id_bbox": "AC_1200013_4", "state": "AC" }, "geometry": { "type": "Point", "coordinates": [ -67.136818425476193, -9.788425402314813 ] } },
{ "type": "Feature", "properties": { "n_cattle": 1.0, "n_cattle_sd": 0.748, "Longitude": -67.135711311666668, "Latitude": -9.7511592930555544, "img_date": "7/11/19", "id_bbox": "AC_1200013_4", "state": "AC" }, "geometry": { "type": "Point", "coordinates": [ -67.135711311666668, -9.751159293055554 ] } },
{ "type": "Feature", "properties": { "n_cattle": 2.0, "n_cattle_sd": 0.632, "Longitude": -67.135711311666668, "Latitude": -9.7522553550925917, "img_date": "7/11/19", "id_bbox": "AC_1200013_4", "state": "AC" }, "geometry": { "type": "Point", "coordinates": [ -67.135711311666668, -9.752255355092592 ] } },
{ "type": "Feature", "properties": { "n_cattle": 1.0, "n_cattle_sd": 0.632, "Longitude": -67.135711311666668, "Latitude": -9.7533514171296289, "img_date": "7/11/19", "id_bbox": "AC_1200013_4", "state": "AC" }, "geometry": { "type": "Point", "coordinates": [ -67.135711311666668, -9.753351417129631 ] } },
{ "type": "Feature", "properties": { "n_cattle": 4.0, "n_cattle_sd": 0.4, "Longitude": -67.135711311666668, "Latitude": -9.7544474791666644, "img_date": "7/11/19", "id_bbox": "AC_1200013_4", "state": "AC" }, "geometry": { "type": "Point", "coordinates": [ -67.135711311666668, -9.754447479166664 ] } },
{ "type": "Feature", "properties": { "n_cattle": 1.0, "n_cattle_sd": 0.49, "Longitude": -67.135711311666668, "Latitude": -9.756639603240739, "img_date": "7/11/19", "id_bbox": "AC_1200013_4", "state": "AC" }, "geometry": { "type": "Point", "coordinates": [ -67.135711311666668, -9.756639603240741 ] } },
{ "type": "Feature", "properties": { "n_cattle": 1.0, "n_cattle_sd": 0.49, "Longitude": -67.135711311666668, "Latitude": -9.7785608439814808, "img_date": "7/11/19", "id_bbox": "AC_1200013_4", "state": "AC" }, "geometry": { "type": "Point", "coordinates": [ -67.135711311666668, -9.778560843981481 ] } },
{ "type": "Feature", "properties": { "n_cattle": 2.0, "n_cattle_sd": 0.4, "Longitude": -67.135711311666668, "Latitude": -9.7796569060185163, "img_date": "7/11/19", "id_bbox": "AC_1200013_4", "state": "AC" }, "geometry": { "type": "Point", "coordinates": [ -67.135711311666668, -9.779656906018516 ] } },
{ "type": "Feature", "properties": { "n_cattle": 2.0, "n_cattle_sd": 0.8, "Longitude": -67.135711311666668, "Latitude": -9.7807529680555536, "img_date": "7/11/19", "id_bbox": "AC_1200013_4", "state": "AC" }, "geometry": { "type": "Point", "coordinates": [ -67.135711311666668, -9.780752968055555 ] } },
{ "type": "Feature", "properties": { "n_cattle": 2.0, "n_cattle_sd": 0.49, "Longitude": -67.135711311666668, "Latitude": -9.7939057124999991, "img_date": "7/11/19", "id_bbox": "AC_1200013_4", "state": "AC" }, "geometry": { "type": "Point", "coordinates": [ -67.135711311666668, -9.793905712499999 ] } },
{ "type": "Feature", "properties": { "n_cattle": 5.0, "n_cattle_sd": 0.0, "Longitude": -67.135711311666668, "Latitude": -9.8026742087962955, "img_date": "7/11/19", "id_bbox": "AC_1200013_4", "state": "AC" }, "geometry": { "type": "Point", "coordinates": [ -67.135711311666668, -9.802674208796295 ] } },
{ "type": "Feature", "properties": { "n_cattle": 1.0, "n_cattle_sd": 0.4, "Longitude": -67.134604197857144, "Latitude": -9.7522553550925917, "img_date": "7/11/19", "id_bbox": "AC_1200013_4", "state": "AC" }, "geometry": { "type": "Point", "coordinates": [ -67.134604197857144, -9.752255355092592 ] } },
{ "type": "Feature", "properties": { "n_cattle": 3.0, "n_cattle_sd": 0.49, "Longitude": -67.134604197857144, "Latitude": -9.7533514171296289, "img_date": "7/11/19", "id_bbox": "AC_1200013_4", "state": "AC" }, "geometry": { "type": "Point", "coordinates": [ -67.134604197857144, -9.753351417129631 ] } },
{ "type": "Feature", "properties": { "n_cattle": 4.0, "n_cattle_sd": 0.632, "Longitude": -67.134604197857144, "Latitude": -9.7544474791666644, "img_date": "7/11/19", "id_bbox": "AC_1200013_4", "state": "AC" }, "geometry": { "type": "Point", "coordinates": [ -67.134604197857144, -9.754447479166664 ] } },
{ "type": "Feature", "properties": { "n_cattle": 2.0, "n_cattle_sd": 0.49, "Longitude": -67.134604197857144, "Latitude": -9.7555435412037017, "img_date": "7/11/19", "id_bbox": "AC_1200013_4", "state": "AC" }, "geometry": { "type": "Point", "coordinates": [ -67.134604197857144, -9.755543541203702 ] } },
{ "type": "Feature", "properties": { "n_cattle": 1.0, "n_cattle_sd": 0.0, "Longitude": -67.134604197857144, "Latitude": -9.756639603240739, "img_date": "7/11/19", "id_bbox": "AC_1200013_4", "state": "AC" }, "geometry": { "type": "Point", "coordinates": [ -67.134604197857144, -9.756639603240741 ] } },
{ "type": "Feature", "properties": { "n_cattle": 1.0, "n_cattle_sd": 0.0, "Longitude": -67.134604197857144, "Latitude": -9.7577356652777762, "img_date": "7/11/19", "id_bbox": "AC_1200013_4", "state": "AC" }, "geometry": { "type": "Point", "coordinates": [ -67.134604197857144, -9.757735665277776 ] } },
{ "type": "Feature", "properties": { "n_cattle": 1.0, "n_cattle_sd": 0.49, "Longitude": -67.134604197857144, "Latitude": -9.78623327824074, "img_date": "7/11/19", "id_bbox": "AC_1200013_4", "state": "AC" }, "geometry": { "type": "Point", "coordinates": [ -67.134604197857144, -9.78623327824074 ] } },
{ "type": "Feature", "properties": { "n_cattle": 3.0, "n_cattle_sd": 0.4, "Longitude": -67.134604197857144, "Latitude": -9.7884254023148127, "img_date": "7/11/19", "id_bbox": "AC_1200013_4", "state": "AC" }, "geometry": { "type": "Point", "coordinates": [ -67.134604197857144, -9.788425402314813 ] } },
{ "type": "Feature", "properties": { "n_cattle": 2.0, "n_cattle_sd": 0.4, "Longitude": -67.134604197857144, "Latitude": -9.78952146435185, "img_date": "7/11/19", "id_bbox": "AC_1200013_4", "state": "AC" }, "geometry": { "type": "Point", "coordinates": [ -67.134604197857144, -9.78952146435185 ] } },
{ "type": "Feature", "properties": { "n_cattle": 14.0, "n_cattle_sd": 0.8, "Longitude": -67.134604197857144, "Latitude": -9.7906175263888873, "img_date": "7/11/19", "id_bbox": "AC_1200013_4", "state": "AC" }, "geometry": { "type": "Point", "coordinates": [ -67.134604197857144, -9.790617526388887 ] } },
{ "type": "Feature", "properties": { "n_cattle": 24.0, "n_cattle_sd": 1.96, "Longitude": -67.134604197857144, "Latitude": -9.7971938986111091, "img_date": "7/11/19", "id_bbox": "AC_1200013_4", "state": "AC" }, "geometry": { "type": "Point", "coordinates": [ -67.134604197857144, -9.797193898611109 ] } },
{ "type": "Feature", "properties": { "n_cattle": 1.0, "n_cattle_sd": 0.0, "Longitude": -67.134604197857144, "Latitude": -9.7982899606481464, "img_date": "7/11/19", "id_bbox": "AC_1200013_4", "state": "AC" }, "geometry": { "type": "Point", "coordinates": [ -67.134604197857144, -9.798289960648146 ] } },
{ "type": "Feature", "properties": { "n_cattle": 17.0, "n_cattle_sd": 1.095, "Longitude": -67.134604197857144, "Latitude": -9.8015781467592582, "img_date": "7/11/19", "id_bbox": "AC_1200013_4", "state": "AC" }, "geometry": { "type": "Point", "coordinates": [ -67.134604197857144, -9.801578146759256 ] } },
{ "type": "Feature", "properties": { "n_cattle": 10.0, "n_cattle_sd": 0.0, "Longitude": -67.134604197857144, "Latitude": -9.8026742087962955, "img_date": "7/11/19", "id_bbox": "AC_1200013_4", "state": "AC" }, "geometry": { "type": "Point", "coordinates": [ -67.134604197857144, -9.802674208796295 ] } },
{ "type": "Feature", "properties": { "n_cattle": 1.0, "n_cattle_sd": 0.0, "Longitude": -67.134604197857144, "Latitude": -9.8037702708333327, "img_date": "7/11/19", "id_bbox": "AC_1200013_4", "state": "AC" }, "geometry": { "type": "Point", "coordinates": [ -67.134604197857144, -9.803770270833335 ] } },
{ "type": "Feature", "properties": { "n_cattle": 2.0, "n_cattle_sd": 0.0, "Longitude": -67.133497084047619, "Latitude": -9.7533514171296289, "img_date": "7/11/19", "id_bbox": "AC_1200013_4", "state": "AC" }, "geometry": { "type": "Point", "coordinates": [ -67.133497084047619, -9.753351417129631 ] } },
{ "type": "Feature", "properties": { "n_cattle": 3.0, "n_cattle_sd": 0.748, "Longitude": -67.133497084047619, "Latitude": -9.7544474791666644, "img_date": "7/11/19", "id_bbox": "AC_1200013_4", "state": "AC" }, "geometry": { "type": "Point", "coordinates": [ -67.133497084047619, -9.754447479166664 ] } },
{ "type": "Feature", "properties": { "n_cattle": 1.0, "n_cattle_sd": 0.8, "Longitude": -67.133497084047619, "Latitude": -9.7555435412037017, "img_date": "7/11/19", "id_bbox": "AC_1200013_4", "state": "AC" }, "geometry": { "type": "Point", "coordinates": [ -67.133497084047619, -9.755543541203703 ] } },
{ "type": "Feature", "properties": { "n_cattle": 22.0, "n_cattle_sd": 0.748, "Longitude": -67.133497084047619, "Latitude": -9.7884254023148127, "img_date": "7/11/19", "id_bbox": "AC_1200013_4", "state": "AC" }, "geometry": { "type": "Point", "coordinates": [ -67.133497084047619, -9.788425402314813 ] } },
{ "type": "Feature", "properties": { "n_cattle": 11.0, "n_cattle_sd": 0.4, "Longitude": -67.133497084047619, "Latitude": -9.78952146435185, "img_date": "7/11/19", "id_bbox": "AC_1200013_4", "state": "AC" }, "geometry": { "type": "Point", "coordinates": [ -67.133497084047619, -9.78952146435185 ] } },
{ "type": "Feature", "properties": { "n_cattle": 3.0, "n_cattle_sd": 0.0, "Longitude": -67.133497084047619, "Latitude": -9.7906175263888873, "img_date": "7/11/19", "id_bbox": "AC_1200013_4", "state": "AC" }, "geometry": { "type": "Point", "coordinates": [ -67.133497084047619, -9.790617526388889 ] } },
{ "type": "Feature", "properties": { "n_cattle": 3.0, "n_cattle_sd": 0.49, "Longitude": -67.133497084047619, "Latitude": -9.7950017745370364, "img_date": "7/11/19", "id_bbox": "AC_1200013_4", "state": "AC" }, "geometry": { "type": "Point", "coordinates": [ -67.133497084047619, -9.795001774537036 ] } },
{ "type": "Feature", "properties": { "n_cattle": 1.0, "n_cattle_sd": 0.632, "Longitude": -67.133497084047619, "Latitude": -9.7960978365740736, "img_date": "7/11/19", "id_bbox": "AC_1200013_4", "state": "AC" }, "geometry": { "type": "Point", "coordinates": [ -67.133497084047619, -9.796097836574074 ] } },
{ "type": "Feature", "properties": { "n_cattle": 1.0, "n_cattle_sd": 0.4, "Longitude": -67.133497084047619, "Latitude": -9.8015781467592582, "img_date": "7/11/19", "id_bbox": "AC_1200013_4", "state": "AC" }, "geometry": { "type": "Point", "coordinates": [ -67.133497084047619, -9.801578146759258 ] } },
{ "type": "Feature", "properties": { "n_cattle": 1.0, "n_cattle_sd": 0.0, "Longitude": -67.133497084047619, "Latitude": -9.8026742087962955, "img_date": "7/11/19", "id_bbox": "AC_1200013_4", "state": "AC" }, "geometry": { "type": "Point", "coordinates": [ -67.133497084047619, -9.802674208796295 ] } },
{ "type": "Feature", "properties": { "n_cattle": 14.0, "n_cattle_sd": 0.49, "Longitude": -67.133497084047619, "Latitude": -9.8070584569444428, "img_date": "7/11/19", "id_bbox": "AC_1200013_4", "state": "AC" }, "geometry": { "type": "Point", "coordinates": [ -67.133497084047619, -9.807058456944443 ] } },
{ "type": "Feature", "properties": { "n_cattle": 1.0, "n_cattle_sd": 0.49, "Longitude": -67.133497084047619, "Latitude": -9.8081545189814801, "img_date": "7/11/19", "id_bbox": "AC_1200013_4", "state": "AC" }, "geometry": { "type": "Point", "coordinates": [ -67.133497084047619, -9.80815451898148 ] } },
{ "type": "Feature", "properties": { "n_cattle": 1.0, "n_cattle_sd": 0.49, "Longitude": -67.132389970238094, "Latitude": -9.7511592930555544, "img_date": "7/11/19", "id_bbox": "AC_1200013_4", "state": "AC" }, "geometry": { "type": "Point", "coordinates": [ -67.132389970238094, -9.751159293055554 ] } },
{ "type": "Feature", "properties": { "n_cattle": 1.0, "n_cattle_sd": 0.0, "Longitude": -67.132389970238094, "Latitude": -9.7544474791666644, "img_date": "7/11/19", "id_bbox": "AC_1200013_4", "state": "AC" }, "geometry": { "type": "Point", "coordinates": [ -67.132389970238094, -9.754447479166664 ] } },
{ "type": "Feature", "properties": { "n_cattle": 1.0, "n_cattle_sd": 0.4, "Longitude": -67.132389970238094, "Latitude": -9.7555435412037017, "img_date": "7/11/19", "id_bbox": "AC_1200013_4", "state": "AC" }, "geometry": { "type": "Point", "coordinates": [ -67.132389970238094, -9.755543541203702 ] } },
{ "type": "Feature", "properties": { "n_cattle": 6.0, "n_cattle_sd": 0.0, "Longitude": -67.132389970238094, "Latitude": -9.7599277893518508, "img_date": "7/11/19", "id_bbox": "AC_1200013_4", "state": "AC" }, "geometry": { "type": "Point", "coordinates": [ -67.132389970238094, -9.759927789351851 ] } },
{ "type": "Feature", "properties": { "n_cattle": 2.0, "n_cattle_sd": 0.0, "Longitude": -67.132389970238094, "Latitude": -9.7741765958333318, "img_date": "7/11/19", "id_bbox": "AC_1200013_4", "state": "AC" }, "geometry": { "type": "Point", "coordinates": [ -67.132389970238094, -9.774176595833334 ] } },
{ "type": "Feature", "properties": { "n_cattle": 9.0, "n_cattle_sd": 0.4, "Longitude": -67.132389970238094, "Latitude": -9.78952146435185, "img_date": "7/11/19", "id_bbox": "AC_1200013_4", "state": "AC" }, "geometry": { "type": "Point", "coordinates": [ -67.132389970238094, -9.78952146435185 ] } },
{ "type": "Feature", "properties": { "n_cattle": 3.0, "n_cattle_sd": 0.49, "Longitude": -67.132389970238094, "Latitude": -9.7950017745370364, "img_date": "7/11/19", "id_bbox": "AC_1200013_4", "state": "AC" }, "geometry": { "type": "Point", "coordinates": [ -67.132389970238094, -9.795001774537036 ] } },
{ "type": "Feature", "properties": { "n_cattle": 12.0, "n_cattle_sd": 0.4, "Longitude": -67.132389970238094, "Latitude": -9.7960978365740736, "img_date": "7/11/19", "id_bbox": "AC_1200013_4", "state": "AC" }, "geometry": { "type": "Point", "coordinates": [ -67.132389970238094, -9.796097836574074 ] } },
{ "type": "Feature", "properties": { "n_cattle": 1.0, "n_cattle_sd": 0.0, "Longitude": -67.132389970238094, "Latitude": -9.7982899606481464, "img_date": "7/11/19", "id_bbox": "AC_1200013_4", "state": "AC" }, "geometry": { "type": "Point", "coordinates": [ -67.132389970238094, -9.798289960648148 ] } },
{ "type": "Feature", "properties": { "n_cattle": 2.0, "n_cattle_sd": 0.49, "Longitude": -67.132389970238094, "Latitude": -9.8015781467592582, "img_date": "7/11/19", "id_bbox": "AC_1200013_4", "state": "AC" }, "geometry": { "type": "Point", "coordinates": [ -67.132389970238094, -9.80157814675926 ] } },
{ "type": "Feature", "properties": { "n_cattle": 1.0, "n_cattle_sd": 0.0, "Longitude": -67.132389970238094, "Latitude": -9.8026742087962955, "img_date": "7/11/19", "id_bbox": "AC_1200013_4", "state": "AC" }, "geometry": { "type": "Point", "coordinates": [ -67.132389970238094, -9.802674208796297 ] } },
{ "type": "Feature", "properties": { "n_cattle": 3.0, "n_cattle_sd": 0.49, "Longitude": -67.132389970238094, "Latitude": -9.8081545189814801, "img_date": "7/11/19", "id_bbox": "AC_1200013_4", "state": "AC" }, "geometry": { "type": "Point", "coordinates": [ -67.132389970238094, -9.808154518981482 ] } },
{ "type": "Feature", "properties": { "n_cattle": 1.0, "n_cattle_sd": 0.632, "Longitude": -67.13128285642857, "Latitude": -9.756639603240739, "img_date": "7/11/19", "id_bbox": "AC_1200013_4", "state": "AC" }, "geometry": { "type": "Point", "coordinates": [ -67.13128285642857, -9.756639603240741 ] } },
{ "type": "Feature", "properties": { "n_cattle": 1.0, "n_cattle_sd": 0.49, "Longitude": -67.13128285642857, "Latitude": -9.7599277893518508, "img_date": "7/11/19", "id_bbox": "AC_1200013_4", "state": "AC" }, "geometry": { "type": "Point", "coordinates": [ -67.13128285642857, -9.759927789351849 ] } },
{ "type": "Feature", "properties": { "n_cattle": 1.0, "n_cattle_sd": 0.4, "Longitude": -67.13128285642857, "Latitude": -9.7708884097222217, "img_date": "7/11/19", "id_bbox": "AC_1200013_4", "state": "AC" }, "geometry": { "type": "Point", "coordinates": [ -67.13128285642857, -9.770888409722222 ] } },
{ "type": "Feature", "properties": { "n_cattle": 3.0, "n_cattle_sd": 0.0, "Longitude": -67.13128285642857, "Latitude": -9.7950017745370364, "img_date": "7/11/19", "id_bbox": "AC_1200013_4", "state": "AC" }, "geometry": { "type": "Point", "coordinates": [ -67.13128285642857, -9.795001774537035 ] } },
{ "type": "Feature", "properties": { "n_cattle": 15.0, "n_cattle_sd": 0.748, "Longitude": -67.13128285642857, "Latitude": -9.7960978365740736, "img_date": "7/11/19", "id_bbox": "AC_1200013_4", "state": "AC" }, "geometry": { "type": "Point", "coordinates": [ -67.13128285642857, -9.796097836574072 ] } },
{ "type": "Feature", "properties": { "n_cattle": 1.0, "n_cattle_sd": 0.4, "Longitude": -67.13128285642857, "Latitude": -9.8026742087962955, "img_date": "7/11/19", "id_bbox": "AC_1200013_4", "state": "AC" }, "geometry": { "type": "Point", "coordinates": [ -67.13128285642857, -9.802674208796295 ] } },
{ "type": "Feature", "properties": { "n_cattle": 3.0, "n_cattle_sd": 0.0, "Longitude": -67.13128285642857, "Latitude": -9.8059623949074055, "img_date": "7/11/19", "id_bbox": "AC_1200013_4", "state": "AC" }, "geometry": { "type": "Point", "coordinates": [ -67.13128285642857, -9.805962394907406 ] } },
{ "type": "Feature", "properties": { "n_cattle": 1.0, "n_cattle_sd": 0.748, "Longitude": -67.130175742619045, "Latitude": -9.7884254023148127, "img_date": "7/11/19", "id_bbox": "AC_1200013_4", "state": "AC" }, "geometry": { "type": "Point", "coordinates": [ -67.130175742619045, -9.788425402314813 ] } },
{ "type": "Feature", "properties": { "n_cattle": 1.0, "n_cattle_sd": 0.4, "Longitude": -67.130175742619045, "Latitude": -9.7950017745370364, "img_date": "7/11/19", "id_bbox": "AC_1200013_4", "state": "AC" }, "geometry": { "type": "Point", "coordinates": [ -67.130175742619045, -9.795001774537036 ] } },
{ "type": "Feature", "properties": { "n_cattle": 6.0, "n_cattle_sd": 0.4, "Longitude": -67.130175742619045, "Latitude": -9.7960978365740736, "img_date": "7/11/19", "id_bbox": "AC_1200013_4", "state": "AC" }, "geometry": { "type": "Point", "coordinates": [ -67.130175742619045, -9.796097836574074 ] } },
{ "type": "Feature", "properties": { "n_cattle": 3.0, "n_cattle_sd": 0.49, "Longitude": -67.130175742619045, "Latitude": -9.7971938986111091, "img_date": "7/11/19", "id_bbox": "AC_1200013_4", "state": "AC" }, "geometry": { "type": "Point", "coordinates": [ -67.130175742619045, -9.797193898611109 ] } },
{ "type": "Feature", "properties": { "n_cattle": 1.0, "n_cattle_sd": 0.49, "Longitude": -67.130175742619045, "Latitude": -9.8026742087962955, "img_date": "7/11/19", "id_bbox": "AC_1200013_4", "state": "AC" }, "geometry": { "type": "Point", "coordinates": [ -67.130175742619045, -9.802674208796297 ] } },
{ "type": "Feature", "properties": { "n_cattle": 1.0, "n_cattle_sd": 0.4, "Longitude": -67.130175742619045, "Latitude": -9.8037702708333327, "img_date": "7/11/19", "id_bbox": "AC_1200013_4", "state": "AC" }, "geometry": { "type": "Point", "coordinates": [ -67.130175742619045, -9.803770270833335 ] } },
{ "type": "Feature", "properties": { "n_cattle": 1.0, "n_cattle_sd": 0.4, "Longitude": -67.12906862880952, "Latitude": -9.7610238513888881, "img_date": "7/11/19", "id_bbox": "AC_1200013_4", "state": "AC" }, "geometry": { "type": "Point", "coordinates": [ -67.12906862880952, -9.761023851388888 ] } },
{ "type": "Feature", "properties": { "n_cattle": 2.0, "n_cattle_sd": 0.0, "Longitude": -67.12906862880952, "Latitude": -9.7632159754629608, "img_date": "7/11/19", "id_bbox": "AC_1200013_4", "state": "AC" }, "geometry": { "type": "Point", "coordinates": [ -67.12906862880952, -9.763215975462961 ] } },
{ "type": "Feature", "properties": { "n_cattle": 1.0, "n_cattle_sd": 0.632, "Longitude": -67.12906862880952, "Latitude": -9.7643120374999981, "img_date": "7/11/19", "id_bbox": "AC_1200013_4", "state": "AC" }, "geometry": { "type": "Point", "coordinates": [ -67.12906862880952, -9.764312037499998 ] } },
{ "type": "Feature", "properties": { "n_cattle": 3.0, "n_cattle_sd": 0.49, "Longitude": -67.12906862880952, "Latitude": -9.7971938986111091, "img_date": "7/11/19", "id_bbox": "AC_1200013_4", "state": "AC" }, "geometry": { "type": "Point", "coordinates": [ -67.12906862880952, -9.797193898611109 ] } },
{ "type": "Feature", "properties": { "n_cattle": 1.0, "n_cattle_sd": 0.0, "Longitude": -67.12906862880952, "Latitude": -9.7982899606481464, "img_date": "7/11/19", "id_bbox": "AC_1200013_4", "state": "AC" }, "geometry": { "type": "Point", "coordinates": [ -67.12906862880952, -9.798289960648148 ] } },
{ "type": "Feature", "properties": { "n_cattle": 3.0, "n_cattle_sd": 0.4, "Longitude": -67.12906862880952, "Latitude": -9.7993860226851837, "img_date": "7/11/19", "id_bbox": "AC_1200013_4", "state": "AC" }, "geometry": { "type": "Point", "coordinates": [ -67.12906862880952, -9.799386022685184 ] } },
{ "type": "Feature", "properties": { "n_cattle": 4.0, "n_cattle_sd": 0.49, "Longitude": -67.12906862880952, "Latitude": -9.8026742087962955, "img_date": "7/11/19", "id_bbox": "AC_1200013_4", "state": "AC" }, "geometry": { "type": "Point", "coordinates": [ -67.12906862880952, -9.802674208796295 ] } },
{ "type": "Feature", "properties": { "n_cattle": 1.0, "n_cattle_sd": 0.0, "Longitude": -67.12906862880952, "Latitude": -9.8037702708333327, "img_date": "7/11/19", "id_bbox": "AC_1200013_4", "state": "AC" }, "geometry": { "type": "Point", "coordinates": [ -67.12906862880952, -9.803770270833335 ] } },
{ "type": "Feature", "properties": { "n_cattle": 1.0, "n_cattle_sd": 0.0, "Longitude": -67.127961514999996, "Latitude": -9.756639603240739, "img_date": "7/11/19", "id_bbox": "AC_1200013_4", "state": "AC" }, "geometry": { "type": "Point", "coordinates": [ -67.127961515, -9.756639603240741 ] } },
{ "type": "Feature", "properties": { "n_cattle": 1.0, "n_cattle_sd": 0.49, "Longitude": -67.127961514999996, "Latitude": -9.7884254023148127, "img_date": "7/11/19", "id_bbox": "AC_1200013_4", "state": "AC" }, "geometry": { "type": "Point", "coordinates": [ -67.127961515, -9.788425402314813 ] } },
{ "type": "Feature", "properties": { "n_cattle": 2.0, "n_cattle_sd": 0.748, "Longitude": -67.127961514999996, "Latitude": -9.78952146435185, "img_date": "7/11/19", "id_bbox": "AC_1200013_4", "state": "AC" }, "geometry": { "type": "Point", "coordinates": [ -67.127961515, -9.78952146435185 ] } },
{ "type": "Feature", "properties": { "n_cattle": 1.0, "n_cattle_sd": 0.4, "Longitude": -67.127961514999996, "Latitude": -9.8026742087962955, "img_date": "7/11/19", "id_bbox": "AC_1200013_4", "state": "AC" }, "geometry": { "type": "Point", "coordinates": [ -67.127961515, -9.802674208796295 ] } },
{ "type": "Feature", "properties": { "n_cattle": 1.0, "n_cattle_sd": 0.4, "Longitude": -67.127961514999996, "Latitude": -9.8081545189814801, "img_date": "7/11/19", "id_bbox": "AC_1200013_4", "state": "AC" }, "geometry": { "type": "Point", "coordinates": [ -67.127961515, -9.80815451898148 ] } },
{ "type": "Feature", "properties": { "n_cattle": 2.0, "n_cattle_sd": 0.632, "Longitude": -67.126854401190471, "Latitude": -9.7511592930555544, "img_date": "7/11/19", "id_bbox": "AC_1200013_4", "state": "AC" }, "geometry": { "type": "Point", "coordinates": [ -67.126854401190471, -9.751159293055554 ] } },
{ "type": "Feature", "properties": { "n_cattle": 1.0, "n_cattle_sd": 0.4, "Longitude": -67.126854401190471, "Latitude": -9.7533514171296289, "img_date": "7/11/19", "id_bbox": "AC_1200013_4", "state": "AC" }, "geometry": { "type": "Point", "coordinates": [ -67.126854401190471, -9.753351417129631 ] } },
{ "type": "Feature", "properties": { "n_cattle": 1.0, "n_cattle_sd": 0.0, "Longitude": -67.126854401190471, "Latitude": -9.8004820847222209, "img_date": "7/11/19", "id_bbox": "AC_1200013_4", "state": "AC" }, "geometry": { "type": "Point", "coordinates": [ -67.126854401190471, -9.800482084722221 ] } },
{ "type": "Feature", "properties": { "n_cattle": 4.0, "n_cattle_sd": 0.49, "Longitude": -67.126854401190471, "Latitude": -9.8037702708333327, "img_date": "7/11/19", "id_bbox": "AC_1200013_4", "state": "AC" }, "geometry": { "type": "Point", "coordinates": [ -67.126854401190471, -9.803770270833335 ] } },
{ "type": "Feature", "properties": { "n_cattle": 7.0, "n_cattle_sd": 0.49, "Longitude": -67.126854401190471, "Latitude": -9.80486633287037, "img_date": "7/11/19", "id_bbox": "AC_1200013_4", "state": "AC" }, "geometry": { "type": "Point", "coordinates": [ -67.126854401190471, -9.80486633287037 ] } },
{ "type": "Feature", "properties": { "n_cattle": 1.0, "n_cattle_sd": 0.4, "Longitude": -67.125747287380946, "Latitude": -9.7511592930555544, "img_date": "7/11/19", "id_bbox": "AC_1200013_4", "state": "AC" }, "geometry": { "type": "Point", "coordinates": [ -67.125747287380946, -9.751159293055554 ] } },
{ "type": "Feature", "properties": { "n_cattle": 1.0, "n_cattle_sd": 0.0, "Longitude": -67.125747287380946, "Latitude": -9.7522553550925917, "img_date": "7/11/19", "id_bbox": "AC_1200013_4", "state": "AC" }, "geometry": { "type": "Point", "coordinates": [ -67.125747287380946, -9.752255355092592 ] } },
{ "type": "Feature", "properties": { "n_cattle": 42.0, "n_cattle_sd": 1.497, "Longitude": -67.125747287380946, "Latitude": -9.7533514171296289, "img_date": "7/11/19", "id_bbox": "AC_1200013_4", "state": "AC" }, "geometry": { "type": "Point", "coordinates": [ -67.125747287380946, -9.753351417129631 ] } },
{ "type": "Feature", "properties": { "n_cattle": 16.0, "n_cattle_sd": 0.49, "Longitude": -67.125747287380946, "Latitude": -9.7544474791666644, "img_date": "7/11/19", "id_bbox": "AC_1200013_4", "state": "AC" }, "geometry": { "type": "Point", "coordinates": [ -67.125747287380946, -9.754447479166664 ] } },
{ "type": "Feature", "properties": { "n_cattle": 1.0, "n_cattle_sd": 0.4, "Longitude": -67.125747287380946, "Latitude": -9.7555435412037017, "img_date": "7/11/19", "id_bbox": "AC_1200013_4", "state": "AC" }, "geometry": { "type": "Point", "coordinates": [ -67.125747287380946, -9.755543541203702 ] } },
{ "type": "Feature", "properties": { "n_cattle": 1.0, "n_cattle_sd": 0.49, "Longitude": -67.125747287380946, "Latitude": -9.7697923476851845, "img_date": "7/11/19", "id_bbox": "AC_1200013_4", "state": "AC" }, "geometry": { "type": "Point", "coordinates": [ -67.125747287380946, -9.769792347685186 ] } },
{ "type": "Feature", "properties": { "n_cattle": 1.0, "n_cattle_sd": 0.49, "Longitude": -67.125747287380946, "Latitude": -9.7906175263888873, "img_date": "7/11/19", "id_bbox": "AC_1200013_4", "state": "AC" }, "geometry": { "type": "Point", "coordinates": [ -67.125747287380946, -9.790617526388887 ] } },
{ "type": "Feature", "properties": { "n_cattle": 1.0, "n_cattle_sd": 0.4, "Longitude": -67.125747287380946, "Latitude": -9.7950017745370364, "img_date": "7/11/19", "id_bbox": "AC_1200013_4", "state": "AC" }, "geometry": { "type": "Point", "coordinates": [ -67.125747287380946, -9.795001774537036 ] } },
{ "type": "Feature", "properties": { "n_cattle": 2.0, "n_cattle_sd": 0.0, "Longitude": -67.125747287380946, "Latitude": -9.8026742087962955, "img_date": "7/11/19", "id_bbox": "AC_1200013_4", "state": "AC" }, "geometry": { "type": "Point", "coordinates": [ -67.125747287380946, -9.802674208796295 ] } },
{ "type": "Feature", "properties": { "n_cattle": 10.0, "n_cattle_sd": 0.4, "Longitude": -67.125747287380946, "Latitude": -9.8037702708333327, "img_date": "7/11/19", "id_bbox": "AC_1200013_4", "state": "AC" }, "geometry": { "type": "Point", "coordinates": [ -67.125747287380946, -9.803770270833335 ] } },
{ "type": "Feature", "properties": { "n_cattle": 4.0, "n_cattle_sd": 0.0, "Longitude": -67.125747287380946, "Latitude": -9.80486633287037, "img_date": "7/11/19", "id_bbox": "AC_1200013_4", "state": "AC" }, "geometry": { "type": "Point", "coordinates": [ -67.125747287380946, -9.80486633287037 ] } },
{ "type": "Feature", "properties": { "n_cattle": 1.0, "n_cattle_sd": 0.4, "Longitude": -67.124640173571422, "Latitude": -9.7522553550925917, "img_date": "7/11/19", "id_bbox": "AC_1200013_4", "state": "AC" }, "geometry": { "type": "Point", "coordinates": [ -67.124640173571422, -9.752255355092592 ] } },
{ "type": "Feature", "properties": { "n_cattle": 7.0, "n_cattle_sd": 0.49, "Longitude": -67.124640173571422, "Latitude": -9.7533514171296289, "img_date": "7/11/19", "id_bbox": "AC_1200013_4", "state": "AC" }, "geometry": { "type": "Point", "coordinates": [ -67.124640173571422, -9.753351417129631 ] } },
{ "type": "Feature", "properties": { "n_cattle": 14.0, "n_cattle_sd": 0.632, "Longitude": -67.124640173571422, "Latitude": -9.7544474791666644, "img_date": "7/11/19", "id_bbox": "AC_1200013_4", "state": "AC" }, "geometry": { "type": "Point", "coordinates": [ -67.124640173571422, -9.754447479166664 ] } },
{ "type": "Feature", "properties": { "n_cattle": 1.0, "n_cattle_sd": 0.0, "Longitude": -67.124640173571422, "Latitude": -9.7555435412037017, "img_date": "7/11/19", "id_bbox": "AC_1200013_4", "state": "AC" }, "geometry": { "type": "Point", "coordinates": [ -67.124640173571422, -9.755543541203702 ] } },
{ "type": "Feature", "properties": { "n_cattle": 1.0, "n_cattle_sd": 0.49, "Longitude": -67.124640173571422, "Latitude": -9.7610238513888881, "img_date": "7/11/19", "id_bbox": "AC_1200013_4", "state": "AC" }, "geometry": { "type": "Point", "coordinates": [ -67.124640173571422, -9.761023851388888 ] } },
{ "type": "Feature", "properties": { "n_cattle": 1.0, "n_cattle_sd": 0.0, "Longitude": -67.124640173571422, "Latitude": -9.7873293402777772, "img_date": "7/11/19", "id_bbox": "AC_1200013_4", "state": "AC" }, "geometry": { "type": "Point", "coordinates": [ -67.124640173571422, -9.787329340277777 ] } },
{ "type": "Feature", "properties": { "n_cattle": 1.0, "n_cattle_sd": 0.0, "Longitude": -67.124640173571422, "Latitude": -9.8026742087962955, "img_date": "7/11/19", "id_bbox": "AC_1200013_4", "state": "AC" }, "geometry": { "type": "Point", "coordinates": [ -67.124640173571422, -9.802674208796295 ] } },
{ "type": "Feature", "properties": { "n_cattle": 3.0, "n_cattle_sd": 0.632, "Longitude": -67.124640173571422, "Latitude": -9.8037702708333327, "img_date": "7/11/19", "id_bbox": "AC_1200013_4", "state": "AC" }, "geometry": { "type": "Point", "coordinates": [ -67.124640173571422, -9.803770270833335 ] } },
{ "type": "Feature", "properties": { "n_cattle": 1.0, "n_cattle_sd": 0.4, "Longitude": -67.124640173571422, "Latitude": -9.80486633287037, "img_date": "7/11/19", "id_bbox": "AC_1200013_4", "state": "AC" }, "geometry": { "type": "Point", "coordinates": [ -67.124640173571422, -9.80486633287037 ] } },
{ "type": "Feature", "properties": { "n_cattle": 8.0, "n_cattle_sd": 0.49, "Longitude": -67.123533059761897, "Latitude": -9.7544474791666644, "img_date": "7/11/19", "id_bbox": "AC_1200013_4", "state": "AC" }, "geometry": { "type": "Point", "coordinates": [ -67.123533059761897, -9.754447479166664 ] } },
{ "type": "Feature", "properties": { "n_cattle": 1.0, "n_cattle_sd": 0.49, "Longitude": -67.123533059761897, "Latitude": -9.78623327824074, "img_date": "7/11/19", "id_bbox": "AC_1200013_4", "state": "AC" }, "geometry": { "type": "Point", "coordinates": [ -67.123533059761897, -9.78623327824074 ] } },
{ "type": "Feature", "properties": { "n_cattle": 1.0, "n_cattle_sd": 0.4, "Longitude": -67.122425945952386, "Latitude": -9.7500632310185171, "img_date": "7/11/19", "id_bbox": "AC_1200013_4", "state": "AC" }, "geometry": { "type": "Point", "coordinates": [ -67.122425945952386, -9.750063231018519 ] } },
{ "type": "Feature", "properties": { "n_cattle": 1.0, "n_cattle_sd": 0.49, "Longitude": -67.122425945952386, "Latitude": -9.7840411541666654, "img_date": "7/11/19", "id_bbox": "AC_1200013_4", "state": "AC" }, "geometry": { "type": "Point", "coordinates": [ -67.122425945952386, -9.784041154166665 ] } },
{ "type": "Feature", "properties": { "n_cattle": 1.0, "n_cattle_sd": 0.0, "Longitude": -67.122425945952386, "Latitude": -9.8004820847222209, "img_date": "7/11/19", "id_bbox": "AC_1200013_4", "state": "AC" }, "geometry": { "type": "Point", "coordinates": [ -67.122425945952386, -9.800482084722221 ] } },
{ "type": "Feature", "properties": { "n_cattle": 2.0, "n_cattle_sd": 0.0, "Longitude": -67.122425945952386, "Latitude": -9.8015781467592582, "img_date": "7/11/19", "id_bbox": "AC_1200013_4", "state": "AC" }, "geometry": { "type": "Point", "coordinates": [ -67.122425945952386, -9.801578146759256 ] } },
{ "type": "Feature", "properties": { "n_cattle": 1.0, "n_cattle_sd": 0.0, "Longitude": -67.122425945952386, "Latitude": -9.8070584569444428, "img_date": "7/11/19", "id_bbox": "AC_1200013_4", "state": "AC" }, "geometry": { "type": "Point", "coordinates": [ -67.122425945952386, -9.807058456944443 ] } },
{ "type": "Feature", "properties": { "n_cattle": 1.0, "n_cattle_sd": 0.49, "Longitude": -67.121318832142862, "Latitude": -9.7665041615740726, "img_date": "7/11/19", "id_bbox": "AC_1200013_4", "state": "AC" }, "geometry": { "type": "Point", "coordinates": [ -67.121318832142862, -9.766504161574073 ] } },
{ "type": "Feature", "properties": { "n_cattle": 1.0, "n_cattle_sd": 0.4, "Longitude": -67.121318832142862, "Latitude": -9.7676002236111099, "img_date": "7/11/19", "id_bbox": "AC_1200013_4", "state": "AC" }, "geometry": { "type": "Point", "coordinates": [ -67.121318832142862, -9.767600223611108 ] } },
{ "type": "Feature", "properties": { "n_cattle": 10.0, "n_cattle_sd": 0.748, "Longitude": -67.121318832142862, "Latitude": -9.7840411541666654, "img_date": "7/11/19", "id_bbox": "AC_1200013_4", "state": "AC" }, "geometry": { "type": "Point", "coordinates": [ -67.121318832142862, -9.784041154166665 ] } },
{ "type": "Feature", "properties": { "n_cattle": 3.0, "n_cattle_sd": 0.0, "Longitude": -67.121318832142862, "Latitude": -9.7993860226851837, "img_date": "7/11/19", "id_bbox": "AC_1200013_4", "state": "AC" }, "geometry": { "type": "Point", "coordinates": [ -67.121318832142862, -9.799386022685184 ] } },
{ "type": "Feature", "properties": { "n_cattle": 3.0, "n_cattle_sd": 0.49, "Longitude": -67.121318832142862, "Latitude": -9.8004820847222209, "img_date": "7/11/19", "id_bbox": "AC_1200013_4", "state": "AC" }, "geometry": { "type": "Point", "coordinates": [ -67.121318832142862, -9.800482084722221 ] } },
{ "type": "Feature", "properties": { "n_cattle": 1.0, "n_cattle_sd": 0.49, "Longitude": -67.121318832142862, "Latitude": -9.8015781467592582, "img_date": "7/11/19", "id_bbox": "AC_1200013_4", "state": "AC" }, "geometry": { "type": "Point", "coordinates": [ -67.121318832142862, -9.801578146759256 ] } },
{ "type": "Feature", "properties": { "n_cattle": 1.0, "n_cattle_sd": 0.0, "Longitude": -67.120211718333337, "Latitude": -9.7500632310185171, "img_date": "7/11/19", "id_bbox": "AC_1200013_4", "state": "AC" }, "geometry": { "type": "Point", "coordinates": [ -67.120211718333337, -9.750063231018519 ] } },
{ "type": "Feature", "properties": { "n_cattle": 3.0, "n_cattle_sd": 0.4, "Longitude": -67.120211718333337, "Latitude": -9.7511592930555544, "img_date": "7/11/19", "id_bbox": "AC_1200013_4", "state": "AC" }, "geometry": { "type": "Point", "coordinates": [ -67.120211718333337, -9.751159293055556 ] } },
{ "type": "Feature", "properties": { "n_cattle": 1.0, "n_cattle_sd": 0.4, "Longitude": -67.120211718333337, "Latitude": -9.7577356652777762, "img_date": "7/11/19", "id_bbox": "AC_1200013_4", "state": "AC" }, "geometry": { "type": "Point", "coordinates": [ -67.120211718333337, -9.757735665277778 ] } },
{ "type": "Feature", "properties": { "n_cattle": 1.0, "n_cattle_sd": 0.49, "Longitude": -67.120211718333337, "Latitude": -9.7599277893518508, "img_date": "7/11/19", "id_bbox": "AC_1200013_4", "state": "AC" }, "geometry": { "type": "Point", "coordinates": [ -67.120211718333337, -9.759927789351849 ] } },
{ "type": "Feature", "properties": { "n_cattle": 1.0, "n_cattle_sd": 0.49, "Longitude": -67.120211718333337, "Latitude": -9.7665041615740726, "img_date": "7/11/19", "id_bbox": "AC_1200013_4", "state": "AC" }, "geometry": { "type": "Point", "coordinates": [ -67.120211718333337, -9.766504161574073 ] } },
{ "type": "Feature", "properties": { "n_cattle": 1.0, "n_cattle_sd": 0.49, "Longitude": -67.120211718333337, "Latitude": -9.7851372162037027, "img_date": "7/11/19", "id_bbox": "AC_1200013_4", "state": "AC" }, "geometry": { "type": "Point", "coordinates": [ -67.120211718333337, -9.785137216203703 ] } },
{ "type": "Feature", "properties": { "n_cattle": 1.0, "n_cattle_sd": 0.4, "Longitude": -67.120211718333337, "Latitude": -9.7993860226851837, "img_date": "7/11/19", "id_bbox": "AC_1200013_4", "state": "AC" }, "geometry": { "type": "Point", "coordinates": [ -67.120211718333337, -9.799386022685184 ] } },
{ "type": "Feature", "properties": { "n_cattle": 1.0, "n_cattle_sd": 0.49, "Longitude": -67.119104604523812, "Latitude": -9.7599277893518508, "img_date": "7/11/19", "id_bbox": "AC_1200013_4", "state": "AC" }, "geometry": { "type": "Point", "coordinates": [ -67.119104604523812, -9.759927789351851 ] } },
{ "type": "Feature", "properties": { "n_cattle": 1.0, "n_cattle_sd": 0.49, "Longitude": -67.119104604523812, "Latitude": -9.80486633287037, "img_date": "7/11/19", "id_bbox": "AC_1200013_4", "state": "AC" }, "geometry": { "type": "Point", "coordinates": [ -67.119104604523812, -9.80486633287037 ] } },
{ "type": "Feature", "properties": { "n_cattle": 1.0, "n_cattle_sd": 0.49, "Longitude": -67.117997490714288, "Latitude": -9.7599277893518508, "img_date": "7/11/19", "id_bbox": "AC_1200013_4", "state": "AC" }, "geometry": { "type": "Point", "coordinates": [ -67.117997490714288, -9.759927789351849 ] } },
{ "type": "Feature", "properties": { "n_cattle": 1.0, "n_cattle_sd": 0.0, "Longitude": -67.117997490714288, "Latitude": -9.7665041615740726, "img_date": "7/11/19", "id_bbox": "AC_1200013_4", "state": "AC" }, "geometry": { "type": "Point", "coordinates": [ -67.117997490714288, -9.766504161574073 ] } },
{ "type": "Feature", "properties": { "n_cattle": 1.0, "n_cattle_sd": 0.49, "Longitude": -67.117997490714288, "Latitude": -9.7676002236111099, "img_date": "7/11/19", "id_bbox": "AC_1200013_4", "state": "AC" }, "geometry": { "type": "Point", "coordinates": [ -67.117997490714288, -9.767600223611108 ] } },
{ "type": "Feature", "properties": { "n_cattle": 1.0, "n_cattle_sd": 0.49, "Longitude": -67.117997490714288, "Latitude": -9.7708884097222217, "img_date": "7/11/19", "id_bbox": "AC_1200013_4", "state": "AC" }, "geometry": { "type": "Point", "coordinates": [ -67.117997490714288, -9.77088840972222 ] } },
{ "type": "Feature", "properties": { "n_cattle": 1.0, "n_cattle_sd": 0.0, "Longitude": -67.117997490714288, "Latitude": -9.7730805337962945, "img_date": "7/11/19", "id_bbox": "AC_1200013_4", "state": "AC" }, "geometry": { "type": "Point", "coordinates": [ -67.117997490714288, -9.773080533796294 ] } },
{ "type": "Feature", "properties": { "n_cattle": 2.0, "n_cattle_sd": 0.4, "Longitude": -67.117997490714288, "Latitude": -9.7993860226851837, "img_date": "7/11/19", "id_bbox": "AC_1200013_4", "state": "AC" }, "geometry": { "type": "Point", "coordinates": [ -67.117997490714288, -9.799386022685184 ] } },
{ "type": "Feature", "properties": { "n_cattle": 2.0, "n_cattle_sd": 0.4, "Longitude": -67.117997490714288, "Latitude": -9.80486633287037, "img_date": "7/11/19", "id_bbox": "AC_1200013_4", "state": "AC" }, "geometry": { "type": "Point", "coordinates": [ -67.117997490714288, -9.80486633287037 ] } },
{ "type": "Feature", "properties": { "n_cattle": 1.0, "n_cattle_sd": 0.49, "Longitude": -67.116890376904763, "Latitude": -9.7533514171296289, "img_date": "7/11/19", "id_bbox": "AC_1200013_4", "state": "AC" }, "geometry": { "type": "Point", "coordinates": [ -67.116890376904763, -9.753351417129631 ] } },
{ "type": "Feature", "properties": { "n_cattle": 1.0, "n_cattle_sd": 0.49, "Longitude": -67.116890376904763, "Latitude": -9.8059623949074055, "img_date": "7/11/19", "id_bbox": "AC_1200013_4", "state": "AC" }, "geometry": { "type": "Point", "coordinates": [ -67.116890376904763, -9.805962394907406 ] } },
{ "type": "Feature", "properties": { "n_cattle": 1.0, "n_cattle_sd": 0.4, "Longitude": -67.116890376904763, "Latitude": -9.8070584569444428, "img_date": "7/11/19", "id_bbox": "AC_1200013_4", "state": "AC" }, "geometry": { "type": "Point", "coordinates": [ -67.116890376904763, -9.807058456944443 ] } },
{ "type": "Feature", "properties": { "n_cattle": 1.0, "n_cattle_sd": 0.0, "Longitude": -67.062554065694442, "Latitude": -9.9304775240909091, "img_date": "7/11/19", "id_bbox": "AC_1200013_5", "state": "AC" }, "geometry": { "type": "Point", "coordinates": [ -67.062554065694442, -9.930477524090909 ] } },
{ "type": "Feature", "properties": { "n_cattle": 1.0, "n_cattle_sd": 0.0, "Longitude": -67.062554065694442, "Latitude": -9.931596020151515, "img_date": "7/11/19", "id_bbox": "AC_1200013_5", "state": "AC" }, "geometry": { "type": "Point", "coordinates": [ -67.062554065694442, -9.931596020151515 ] } },
{ "type": "Feature", "properties": { "n_cattle": 2.0, "n_cattle_sd": 0.4, "Longitude": -67.062554065694442, "Latitude": -9.9450179728787873, "img_date": "7/11/19", "id_bbox": "AC_1200013_5", "state": "AC" }, "geometry": { "type": "Point", "coordinates": [ -67.062554065694442, -9.945017972878787 ] } },
{ "type": "Feature", "properties": { "n_cattle": 12.0, "n_cattle_sd": 0.49, "Longitude": -67.062554065694442, "Latitude": -9.9595584216666673, "img_date": "7/11/19", "id_bbox": "AC_1200013_5", "state": "AC" }, "geometry": { "type": "Point", "coordinates": [ -67.062554065694442, -9.959558421666667 ] } },
{ "type": "Feature", "properties": { "n_cattle": 8.0, "n_cattle_sd": 0.49, "Longitude": -67.062554065694442, "Latitude": -9.9606769177272731, "img_date": "7/11/19", "id_bbox": "AC_1200013_5", "state": "AC" }, "geometry": { "type": "Point", "coordinates": [ -67.062554065694442, -9.960676917727273 ] } },
{ "type": "Feature", "properties": { "n_cattle": 3.0, "n_cattle_sd": 0.49, "Longitude": -67.062554065694442, "Latitude": -9.9640324059090908, "img_date": "7/11/19", "id_bbox": "AC_1200013_5", "state": "AC" }, "geometry": { "type": "Point", "coordinates": [ -67.062554065694442, -9.964032405909091 ] } },
{ "type": "Feature", "properties": { "n_cattle": 4.0, "n_cattle_sd": 0.632, "Longitude": -67.062554065694442, "Latitude": -9.9740988704545455, "img_date": "7/11/19", "id_bbox": "AC_1200013_5", "state": "AC" }, "geometry": { "type": "Point", "coordinates": [ -67.062554065694442, -9.974098870454545 ] } },
{ "type": "Feature", "properties": { "n_cattle": 2.0, "n_cattle_sd": 0.49, "Longitude": -67.061418597083332, "Latitude": -9.9304775240909091, "img_date": "7/11/19", "id_bbox": "AC_1200013_5", "state": "AC" }, "geometry": { "type": "Point", "coordinates": [ -67.061418597083332, -9.930477524090909 ] } },
{ "type": "Feature", "properties": { "n_cattle": 1.0, "n_cattle_sd": 0.49, "Longitude": -67.061418597083332, "Latitude": -9.9360700043939403, "img_date": "7/11/19", "id_bbox": "AC_1200013_5", "state": "AC" }, "geometry": { "type": "Point", "coordinates": [ -67.061418597083332, -9.93607000439394 ] } },
{ "type": "Feature", "properties": { "n_cattle": 3.0, "n_cattle_sd": 0.0, "Longitude": -67.061418597083332, "Latitude": -9.9371885004545462, "img_date": "7/11/19", "id_bbox": "AC_1200013_5", "state": "AC" }, "geometry": { "type": "Point", "coordinates": [ -67.061418597083332, -9.937188500454548 ] } },
{ "type": "Feature", "properties": { "n_cattle": 1.0, "n_cattle_sd": 0.4, "Longitude": -67.061418597083332, "Latitude": -9.955084437424242, "img_date": "7/11/19", "id_bbox": "AC_1200013_5", "state": "AC" }, "geometry": { "type": "Point", "coordinates": [ -67.061418597083332, -9.955084437424242 ] } },
{ "type": "Feature", "properties": { "n_cattle": 8.0, "n_cattle_sd": 1.265, "Longitude": -67.061418597083332, "Latitude": -9.9562029334848496, "img_date": "7/11/19", "id_bbox": "AC_1200013_5", "state": "AC" }, "geometry": { "type": "Point", "coordinates": [ -67.061418597083332, -9.95620293348485 ] } },
{ "type": "Feature", "properties": { "n_cattle": 9.0, "n_cattle_sd": 0.4, "Longitude": -67.061418597083332, "Latitude": -9.9573214295454555, "img_date": "7/11/19", "id_bbox": "AC_1200013_5", "state": "AC" }, "geometry": { "type": "Point", "coordinates": [ -67.061418597083332, -9.957321429545456 ] } },
{ "type": "Feature", "properties": { "n_cattle": 8.0, "n_cattle_sd": 0.49, "Longitude": -67.061418597083332, "Latitude": -9.9584399256060614, "img_date": "7/11/19", "id_bbox": "AC_1200013_5", "state": "AC" }, "geometry": { "type": "Point", "coordinates": [ -67.061418597083332, -9.958439925606061 ] } },
{ "type": "Feature", "properties": { "n_cattle": 1.0, "n_cattle_sd": 0.49, "Longitude": -67.061418597083332, "Latitude": -9.9595584216666673, "img_date": "7/11/19", "id_bbox": "AC_1200013_5", "state": "AC" }, "geometry": { "type": "Point", "coordinates": [ -67.061418597083332, -9.959558421666667 ] } },
{ "type": "Feature", "properties": { "n_cattle": 1.0, "n_cattle_sd": 0.4, "Longitude": -67.061418597083332, "Latitude": -9.9606769177272731, "img_date": "7/11/19", "id_bbox": "AC_1200013_5", "state": "AC" }, "geometry": { "type": "Point", "coordinates": [ -67.061418597083332, -9.960676917727273 ] } },
{ "type": "Feature", "properties": { "n_cattle": 1.0, "n_cattle_sd": 0.0, "Longitude": -67.061418597083332, "Latitude": -9.9640324059090908, "img_date": "7/11/19", "id_bbox": "AC_1200013_5", "state": "AC" }, "geometry": { "type": "Point", "coordinates": [ -67.061418597083332, -9.964032405909093 ] } },
{ "type": "Feature", "properties": { "n_cattle": 1.0, "n_cattle_sd": 0.0, "Longitude": -67.061418597083332, "Latitude": -9.9651509019696967, "img_date": "7/11/19", "id_bbox": "AC_1200013_5", "state": "AC" }, "geometry": { "type": "Point", "coordinates": [ -67.061418597083332, -9.965150901969695 ] } },
{ "type": "Feature", "properties": { "n_cattle": 5.0, "n_cattle_sd": 0.4, "Longitude": -67.061418597083332, "Latitude": -9.9662693980303025, "img_date": "7/11/19", "id_bbox": "AC_1200013_5", "state": "AC" }, "geometry": { "type": "Point", "coordinates": [ -67.061418597083332, -9.966269398030304 ] } },
{ "type": "Feature", "properties": { "n_cattle": 1.0, "n_cattle_sd": 0.0, "Longitude": -67.061418597083332, "Latitude": -9.9673878940909102, "img_date": "7/11/19", "id_bbox": "AC_1200013_5", "state": "AC" }, "geometry": { "type": "Point", "coordinates": [ -67.061418597083332, -9.967387894090912 ] } },
{ "type": "Feature", "properties": { "n_cattle": 15.0, "n_cattle_sd": 0.0, "Longitude": -67.060283128472221, "Latitude": -9.9371885004545462, "img_date": "7/11/19", "id_bbox": "AC_1200013_5", "state": "AC" }, "geometry": { "type": "Point", "coordinates": [ -67.060283128472221, -9.937188500454548 ] } },
{ "type": "Feature", "properties": { "n_cattle": 2.0, "n_cattle_sd": 0.632, "Longitude": -67.060283128472221, "Latitude": -9.9450179728787873, "img_date": "7/11/19", "id_bbox": "AC_1200013_5", "state": "AC" }, "geometry": { "type": "Point", "coordinates": [ -67.060283128472221, -9.945017972878789 ] } },
{ "type": "Feature", "properties": { "n_cattle": 1.0, "n_cattle_sd": 0.0, "Longitude": -67.060283128472221, "Latitude": -9.9483734610606067, "img_date": "7/11/19", "id_bbox": "AC_1200013_5", "state": "AC" }, "geometry": { "type": "Point", "coordinates": [ -67.060283128472221, -9.948373461060608 ] } },
{ "type": "Feature", "properties": { "n_cattle": 2.0, "n_cattle_sd": 0.4, "Longitude": -67.060283128472221, "Latitude": -9.9562029334848496, "img_date": "7/11/19", "id_bbox": "AC_1200013_5", "state": "AC" }, "geometry": { "type": "Point", "coordinates": [ -67.060283128472221, -9.95620293348485 ] } },
{ "type": "Feature", "properties": { "n_cattle": 4.0, "n_cattle_sd": 0.49, "Longitude": -67.060283128472221, "Latitude": -9.9584399256060614, "img_date": "7/11/19", "id_bbox": "AC_1200013_5", "state": "AC" }, "geometry": { "type": "Point", "coordinates": [ -67.060283128472221, -9.958439925606061 ] } },
{ "type": "Feature", "properties": { "n_cattle": 1.0, "n_cattle_sd": 0.49, "Longitude": -67.060283128472221, "Latitude": -9.9662693980303025, "img_date": "7/11/19", "id_bbox": "AC_1200013_5", "state": "AC" }, "geometry": { "type": "Point", "coordinates": [ -67.060283128472221, -9.966269398030304 ] } },
{ "type": "Feature", "properties": { "n_cattle": 1.0, "n_cattle_sd": 0.8, "Longitude": -67.060283128472221, "Latitude": -9.9740988704545455, "img_date": "7/11/19", "id_bbox": "AC_1200013_5", "state": "AC" }, "geometry": { "type": "Point", "coordinates": [ -67.060283128472221, -9.974098870454545 ] } },
{ "type": "Feature", "properties": { "n_cattle": 1.0, "n_cattle_sd": 0.4, "Longitude": -67.059147659861111, "Latitude": -9.9394254925757579, "img_date": "7/11/19", "id_bbox": "AC_1200013_5", "state": "AC" }, "geometry": { "type": "Point", "coordinates": [ -67.059147659861111, -9.939425492575758 ] } },
{ "type": "Feature", "properties": { "n_cattle": 1.0, "n_cattle_sd": 0.4, "Longitude": -67.059147659861111, "Latitude": -9.9450179728787873, "img_date": "7/11/19", "id_bbox": "AC_1200013_5", "state": "AC" }, "geometry": { "type": "Point", "coordinates": [ -67.059147659861111, -9.945017972878789 ] } },
{ "type": "Feature", "properties": { "n_cattle": 2.0, "n_cattle_sd": 0.8, "Longitude": -67.059147659861111, "Latitude": -9.946136468939395, "img_date": "7/11/19", "id_bbox": "AC_1200013_5", "state": "AC" }, "geometry": { "type": "Point", "coordinates": [ -67.059147659861111, -9.946136468939395 ] } },
{ "type": "Feature", "properties": { "n_cattle": 2.0, "n_cattle_sd": 0.4, "Longitude": -67.059147659861111, "Latitude": -9.947254965000001, "img_date": "7/11/19", "id_bbox": "AC_1200013_5", "state": "AC" }, "geometry": { "type": "Point", "coordinates": [ -67.059147659861111, -9.947254965 ] } },
{ "type": "Feature", "properties": { "n_cattle": 3.0, "n_cattle_sd": 0.49, "Longitude": -67.059147659861111, "Latitude": -9.9584399256060614, "img_date": "7/11/19", "id_bbox": "AC_1200013_5", "state": "AC" }, "geometry": { "type": "Point", "coordinates": [ -67.059147659861111, -9.958439925606061 ] } },
{ "type": "Feature", "properties": { "n_cattle": 1.0, "n_cattle_sd": 0.4, "Longitude": -67.05801219125, "Latitude": -9.9338330122727267, "img_date": "7/11/19", "id_bbox": "AC_1200013_5", "state": "AC" }, "geometry": { "type": "Point", "coordinates": [ -67.05801219125, -9.933833012272727 ] } },
{ "type": "Feature", "properties": { "n_cattle": 1.0, "n_cattle_sd": 0.4, "Longitude": -67.05801219125, "Latitude": -9.947254965000001, "img_date": "7/11/19", "id_bbox": "AC_1200013_5", "state": "AC" }, "geometry": { "type": "Point", "coordinates": [ -67.05801219125, -9.947254965 ] } },
{ "type": "Feature", "properties": { "n_cattle": 44.0, "n_cattle_sd": 3.929, "Longitude": -67.05801219125, "Latitude": -9.9740988704545455, "img_date": "7/11/19", "id_bbox": "AC_1200013_5", "state": "AC" }, "geometry": { "type": "Point", "coordinates": [ -67.05801219125, -9.974098870454545 ] } },
{ "type": "Feature", "properties": { "n_cattle": 5.0, "n_cattle_sd": 0.4, "Longitude": -67.05687672263889, "Latitude": -9.9338330122727267, "img_date": "7/11/19", "id_bbox": "AC_1200013_5", "state": "AC" }, "geometry": { "type": "Point", "coordinates": [ -67.05687672263889, -9.933833012272727 ] } },
{ "type": "Feature", "properties": { "n_cattle": 4.0, "n_cattle_sd": 0.632, "Longitude": -67.05687672263889, "Latitude": -9.9349515083333344, "img_date": "7/11/19", "id_bbox": "AC_1200013_5", "state": "AC" }, "geometry": { "type": "Point", "coordinates": [ -67.05687672263889, -9.934951508333334 ] } },
{ "type": "Feature", "properties": { "n_cattle": 1.0, "n_cattle_sd": 0.49, "Longitude": -67.05687672263889, "Latitude": -9.9360700043939403, "img_date": "7/11/19", "id_bbox": "AC_1200013_5", "state": "AC" }, "geometry": { "type": "Point", "coordinates": [ -67.05687672263889, -9.936070004393939 ] } },
{ "type": "Feature", "properties": { "n_cattle": 1.0, "n_cattle_sd": 0.0, "Longitude": -67.05687672263889, "Latitude": -9.9662693980303025, "img_date": "7/11/19", "id_bbox": "AC_1200013_5", "state": "AC" }, "geometry": { "type": "Point", "coordinates": [ -67.05687672263889, -9.966269398030304 ] } },
{ "type": "Feature", "properties": { "n_cattle": 1.0, "n_cattle_sd": 0.4, "Longitude": -67.05574125402778, "Latitude": -9.9438994768181814, "img_date": "7/11/19", "id_bbox": "AC_1200013_5", "state": "AC" }, "geometry": { "type": "Point", "coordinates": [ -67.05574125402778, -9.943899476818181 ] } },
{ "type": "Feature", "properties": { "n_cattle": 6.0, "n_cattle_sd": 0.0, "Longitude": -67.05574125402778, "Latitude": -9.9651509019696967, "img_date": "7/11/19", "id_bbox": "AC_1200013_5", "state": "AC" }, "geometry": { "type": "Point", "coordinates": [ -67.05574125402778, -9.965150901969695 ] } },
{ "type": "Feature", "properties": { "n_cattle": 2.0, "n_cattle_sd": 0.0, "Longitude": -67.05574125402778, "Latitude": -9.9662693980303025, "img_date": "7/11/19", "id_bbox": "AC_1200013_5", "state": "AC" }, "geometry": { "type": "Point", "coordinates": [ -67.05574125402778, -9.966269398030303 ] } },
{ "type": "Feature", "properties": { "n_cattle": 2.0, "n_cattle_sd": 0.4, "Longitude": -67.05574125402778, "Latitude": -9.9673878940909102, "img_date": "7/11/19", "id_bbox": "AC_1200013_5", "state": "AC" }, "geometry": { "type": "Point", "coordinates": [ -67.05574125402778, -9.967387894090912 ] } },
{ "type": "Feature", "properties": { "n_cattle": 1.0, "n_cattle_sd": 0.4, "Longitude": -67.05574125402778, "Latitude": -9.9740988704545455, "img_date": "7/11/19", "id_bbox": "AC_1200013_5", "state": "AC" }, "geometry": { "type": "Point", "coordinates": [ -67.05574125402778, -9.974098870454545 ] } },
{ "type": "Feature", "properties": { "n_cattle": 1.0, "n_cattle_sd": 0.4, "Longitude": -67.054605785416669, "Latitude": -9.9405439886363638, "img_date": "7/11/19", "id_bbox": "AC_1200013_5", "state": "AC" }, "geometry": { "type": "Point", "coordinates": [ -67.054605785416669, -9.940543988636364 ] } },
{ "type": "Feature", "properties": { "n_cattle": 1.0, "n_cattle_sd": 0.748, "Longitude": -67.054605785416669, "Latitude": -9.9416624846969697, "img_date": "7/11/19", "id_bbox": "AC_1200013_5", "state": "AC" }, "geometry": { "type": "Point", "coordinates": [ -67.054605785416669, -9.941662484696968 ] } },
{ "type": "Feature", "properties": { "n_cattle": 1.0, "n_cattle_sd": 0.0, "Longitude": -67.054605785416669, "Latitude": -9.9427809807575755, "img_date": "7/11/19", "id_bbox": "AC_1200013_5", "state": "AC" }, "geometry": { "type": "Point", "coordinates": [ -67.054605785416669, -9.942780980757576 ] } },
{ "type": "Feature", "properties": { "n_cattle": 1.0, "n_cattle_sd": 0.4, "Longitude": -67.054605785416669, "Latitude": -9.9673878940909102, "img_date": "7/11/19", "id_bbox": "AC_1200013_5", "state": "AC" }, "geometry": { "type": "Point", "coordinates": [ -67.054605785416669, -9.96738789409091 ] } },
{ "type": "Feature", "properties": { "n_cattle": 1.0, "n_cattle_sd": 0.894, "Longitude": -67.053470316805559, "Latitude": -9.9427809807575755, "img_date": "7/11/19", "id_bbox": "AC_1200013_5", "state": "AC" }, "geometry": { "type": "Point", "coordinates": [ -67.053470316805559, -9.942780980757576 ] } },
{ "type": "Feature", "properties": { "n_cattle": 1.0, "n_cattle_sd": 0.4, "Longitude": -67.052334848194434, "Latitude": -9.9438994768181814, "img_date": "7/11/19", "id_bbox": "AC_1200013_5", "state": "AC" }, "geometry": { "type": "Point", "coordinates": [ -67.052334848194434, -9.943899476818183 ] } },
{ "type": "Feature", "properties": { "n_cattle": 16.0, "n_cattle_sd": 0.894, "Longitude": -67.052334848194434, "Latitude": -9.9528474453030302, "img_date": "7/11/19", "id_bbox": "AC_1200013_5", "state": "AC" }, "geometry": { "type": "Point", "coordinates": [ -67.052334848194434, -9.95284744530303 ] } },
{ "type": "Feature", "properties": { "n_cattle": 3.0, "n_cattle_sd": 0.49, "Longitude": -67.052334848194434, "Latitude": -9.9539659413636361, "img_date": "7/11/19", "id_bbox": "AC_1200013_5", "state": "AC" }, "geometry": { "type": "Point", "coordinates": [ -67.052334848194434, -9.953965941363636 ] } },
{ "type": "Feature", "properties": { "n_cattle": 14.0, "n_cattle_sd": 0.0, "Longitude": -67.051199379583323, "Latitude": -9.9405439886363638, "img_date": "7/11/19", "id_bbox": "AC_1200013_5", "state": "AC" }, "geometry": { "type": "Point", "coordinates": [ -67.051199379583323, -9.940543988636364 ] } },
{ "type": "Feature", "properties": { "n_cattle": 4.0, "n_cattle_sd": 0.49, "Longitude": -67.051199379583323, "Latitude": -9.9416624846969697, "img_date": "7/11/19", "id_bbox": "AC_1200013_5", "state": "AC" }, "geometry": { "type": "Point", "coordinates": [ -67.051199379583323, -9.94166248469697 ] } },
{ "type": "Feature", "properties": { "n_cattle": 23.0, "n_cattle_sd": 2.04, "Longitude": -67.051199379583323, "Latitude": -9.9528474453030302, "img_date": "7/11/19", "id_bbox": "AC_1200013_5", "state": "AC" }, "geometry": { "type": "Point", "coordinates": [ -67.051199379583323, -9.95284744530303 ] } },
{ "type": "Feature", "properties": { "n_cattle": 1.0, "n_cattle_sd": 0.4, "Longitude": -67.051199379583323, "Latitude": -9.9539659413636361, "img_date": "7/11/19", "id_bbox": "AC_1200013_5", "state": "AC" }, "geometry": { "type": "Point", "coordinates": [ -67.051199379583323, -9.953965941363638 ] } },
{ "type": "Feature", "properties": { "n_cattle": 10.0, "n_cattle_sd": 0.8, "Longitude": -67.050063910972213, "Latitude": -9.9405439886363638, "img_date": "7/11/19", "id_bbox": "AC_1200013_5", "state": "AC" }, "geometry": { "type": "Point", "coordinates": [ -67.050063910972213, -9.940543988636364 ] } },
{ "type": "Feature", "properties": { "n_cattle": 6.0, "n_cattle_sd": 0.632, "Longitude": -67.050063910972213, "Latitude": -9.9427809807575755, "img_date": "7/11/19", "id_bbox": "AC_1200013_5", "state": "AC" }, "geometry": { "type": "Point", "coordinates": [ -67.050063910972213, -9.942780980757576 ] } },
{ "type": "Feature", "properties": { "n_cattle": 5.0, "n_cattle_sd": 0.49, "Longitude": -67.050063910972213, "Latitude": -9.9528474453030302, "img_date": "7/11/19", "id_bbox": "AC_1200013_5", "state": "AC" }, "geometry": { "type": "Point", "coordinates": [ -67.050063910972213, -9.95284744530303 ] } },
{ "type": "Feature", "properties": { "n_cattle": 1.0, "n_cattle_sd": 0.0, "Longitude": -67.050063910972213, "Latitude": -9.955084437424242, "img_date": "7/11/19", "id_bbox": "AC_1200013_5", "state": "AC" }, "geometry": { "type": "Point", "coordinates": [ -67.050063910972213, -9.955084437424242 ] } },
{ "type": "Feature", "properties": { "n_cattle": 4.0, "n_cattle_sd": 0.4, "Longitude": -67.048928442361102, "Latitude": -9.9349515083333344, "img_date": "7/11/19", "id_bbox": "AC_1200013_5", "state": "AC" }, "geometry": { "type": "Point", "coordinates": [ -67.048928442361102, -9.934951508333334 ] } },
{ "type": "Feature", "properties": { "n_cattle": 3.0, "n_cattle_sd": 0.4, "Longitude": -67.048928442361102, "Latitude": -9.9360700043939403, "img_date": "7/11/19", "id_bbox": "AC_1200013_5", "state": "AC" }, "geometry": { "type": "Point", "coordinates": [ -67.048928442361102, -9.93607000439394 ] } },
{ "type": "Feature", "properties": { "n_cattle": 1.0, "n_cattle_sd": 0.49, "Longitude": -67.048928442361102, "Latitude": -9.938306996515152, "img_date": "7/11/19", "id_bbox": "AC_1200013_5", "state": "AC" }, "geometry": { "type": "Point", "coordinates": [ -67.048928442361102, -9.938306996515152 ] } },
{ "type": "Feature", "properties": { "n_cattle": 1.0, "n_cattle_sd": 0.4, "Longitude": -67.048928442361102, "Latitude": -9.9405439886363638, "img_date": "7/11/19", "id_bbox": "AC_1200013_5", "state": "AC" }, "geometry": { "type": "Point", "coordinates": [ -67.048928442361102, -9.940543988636362 ] } },
{ "type": "Feature", "properties": { "n_cattle": 5.0, "n_cattle_sd": 0.4, "Longitude": -67.048928442361102, "Latitude": -9.9427809807575755, "img_date": "7/11/19", "id_bbox": "AC_1200013_5", "state": "AC" }, "geometry": { "type": "Point", "coordinates": [ -67.048928442361102, -9.942780980757576 ] } },
{ "type": "Feature", "properties": { "n_cattle": 2.0, "n_cattle_sd": 0.4, "Longitude": -67.048928442361102, "Latitude": -9.9494919571212126, "img_date": "7/11/19", "id_bbox": "AC_1200013_5", "state": "AC" }, "geometry": { "type": "Point", "coordinates": [ -67.048928442361102, -9.949491957121213 ] } },
{ "type": "Feature", "properties": { "n_cattle": 1.0, "n_cattle_sd": 0.4, "Longitude": -67.047792973749992, "Latitude": -9.9371885004545462, "img_date": "7/11/19", "id_bbox": "AC_1200013_5", "state": "AC" }, "geometry": { "type": "Point", "coordinates": [ -67.047792973749992, -9.937188500454546 ] } },
{ "type": "Feature", "properties": { "n_cattle": 3.0, "n_cattle_sd": 0.4, "Longitude": -67.047792973749992, "Latitude": -9.938306996515152, "img_date": "7/11/19", "id_bbox": "AC_1200013_5", "state": "AC" }, "geometry": { "type": "Point", "coordinates": [ -67.047792973749992, -9.93830699651515 ] } },
{ "type": "Feature", "properties": { "n_cattle": 4.0, "n_cattle_sd": 0.4, "Longitude": -67.047792973749992, "Latitude": -9.9394254925757579, "img_date": "7/11/19", "id_bbox": "AC_1200013_5", "state": "AC" }, "geometry": { "type": "Point", "coordinates": [ -67.047792973749992, -9.939425492575758 ] } },
{ "type": "Feature", "properties": { "n_cattle": 2.0, "n_cattle_sd": 0.632, "Longitude": -67.047792973749992, "Latitude": -9.9427809807575755, "img_date": "7/11/19", "id_bbox": "AC_1200013_5", "state": "AC" }, "geometry": { "type": "Point", "coordinates": [ -67.047792973749992, -9.942780980757574 ] } },
{ "type": "Feature", "properties": { "n_cattle": 1.0, "n_cattle_sd": 0.4, "Longitude": -67.047792973749992, "Latitude": -9.9506104531818185, "img_date": "7/11/19", "id_bbox": "AC_1200013_5", "state": "AC" }, "geometry": { "type": "Point", "coordinates": [ -67.047792973749992, -9.950610453181818 ] } },
{ "type": "Feature", "properties": { "n_cattle": 22.0, "n_cattle_sd": 0.4, "Longitude": -67.047792973749992, "Latitude": -9.9528474453030302, "img_date": "7/11/19", "id_bbox": "AC_1200013_5", "state": "AC" }, "geometry": { "type": "Point", "coordinates": [ -67.047792973749992, -9.95284744530303 ] } },
{ "type": "Feature", "properties": { "n_cattle": 1.0, "n_cattle_sd": 0.4, "Longitude": -67.047792973749992, "Latitude": -9.9651509019696967, "img_date": "7/11/19", "id_bbox": "AC_1200013_5", "state": "AC" }, "geometry": { "type": "Point", "coordinates": [ -67.047792973749992, -9.965150901969695 ] } },
{ "type": "Feature", "properties": { "n_cattle": 1.0, "n_cattle_sd": 0.0, "Longitude": -67.046657505138882, "Latitude": -9.9360700043939403, "img_date": "7/11/19", "id_bbox": "AC_1200013_5", "state": "AC" }, "geometry": { "type": "Point", "coordinates": [ -67.046657505138882, -9.93607000439394 ] } },
{ "type": "Feature", "properties": { "n_cattle": 2.0, "n_cattle_sd": 0.0, "Longitude": -67.046657505138882, "Latitude": -9.9371885004545462, "img_date": "7/11/19", "id_bbox": "AC_1200013_5", "state": "AC" }, "geometry": { "type": "Point", "coordinates": [ -67.046657505138882, -9.937188500454548 ] } },
{ "type": "Feature", "properties": { "n_cattle": 1.0, "n_cattle_sd": 0.0, "Longitude": -67.046657505138882, "Latitude": -9.9506104531818185, "img_date": "7/11/19", "id_bbox": "AC_1200013_5", "state": "AC" }, "geometry": { "type": "Point", "coordinates": [ -67.046657505138882, -9.950610453181817 ] } },
{ "type": "Feature", "properties": { "n_cattle": 3.0, "n_cattle_sd": 0.4, "Longitude": -67.046657505138882, "Latitude": -9.9517289492424243, "img_date": "7/11/19", "id_bbox": "AC_1200013_5", "state": "AC" }, "geometry": { "type": "Point", "coordinates": [ -67.046657505138882, -9.951728949242424 ] } },
{ "type": "Feature", "properties": { "n_cattle": 11.0, "n_cattle_sd": 0.632, "Longitude": -67.046657505138882, "Latitude": -9.9528474453030302, "img_date": "7/11/19", "id_bbox": "AC_1200013_5", "state": "AC" }, "geometry": { "type": "Point", "coordinates": [ -67.046657505138882, -9.95284744530303 ] } },
{ "type": "Feature", "properties": { "n_cattle": 1.0, "n_cattle_sd": 0.49, "Longitude": -67.046657505138882, "Latitude": -10.000942775909092, "img_date": "7/11/19", "id_bbox": "AC_1200013_5", "state": "AC" }, "geometry": { "type": "Point", "coordinates": [ -67.046657505138882, -10.000942775909092 ] } },
{ "type": "Feature", "properties": { "n_cattle": 1.0, "n_cattle_sd": 0.0, "Longitude": -67.045522036527771, "Latitude": -9.9349515083333344, "img_date": "7/11/19", "id_bbox": "AC_1200013_5", "state": "AC" }, "geometry": { "type": "Point", "coordinates": [ -67.045522036527771, -9.934951508333334 ] } },
{ "type": "Feature", "properties": { "n_cattle": 3.0, "n_cattle_sd": 0.0, "Longitude": -67.045522036527771, "Latitude": -9.9360700043939403, "img_date": "7/11/19", "id_bbox": "AC_1200013_5", "state": "AC" }, "geometry": { "type": "Point", "coordinates": [ -67.045522036527771, -9.93607000439394 ] } },
{ "type": "Feature", "properties": { "n_cattle": 1.0, "n_cattle_sd": 0.0, "Longitude": -67.045522036527771, "Latitude": -9.9371885004545462, "img_date": "7/11/19", "id_bbox": "AC_1200013_5", "state": "AC" }, "geometry": { "type": "Point", "coordinates": [ -67.045522036527771, -9.937188500454548 ] } },
{ "type": "Feature", "properties": { "n_cattle": 3.0, "n_cattle_sd": 0.49, "Longitude": -67.045522036527771, "Latitude": -10.000942775909092, "img_date": "7/11/19", "id_bbox": "AC_1200013_5", "state": "AC" }, "geometry": { "type": "Point", "coordinates": [ -67.045522036527771, -10.000942775909092 ] } },
{ "type": "Feature", "properties": { "n_cattle": 1.0, "n_cattle_sd": 0.0, "Longitude": -67.044386567916661, "Latitude": -9.9371885004545462, "img_date": "7/11/19", "id_bbox": "AC_1200013_5", "state": "AC" }, "geometry": { "type": "Point", "coordinates": [ -67.044386567916675, -9.937188500454548 ] } },
{ "type": "Feature", "properties": { "n_cattle": 1.0, "n_cattle_sd": 0.49, "Longitude": -67.044386567916661, "Latitude": -9.9405439886363638, "img_date": "7/11/19", "id_bbox": "AC_1200013_5", "state": "AC" }, "geometry": { "type": "Point", "coordinates": [ -67.044386567916675, -9.940543988636364 ] } },
{ "type": "Feature", "properties": { "n_cattle": 4.0, "n_cattle_sd": 0.4, "Longitude": -67.04325109930555, "Latitude": -9.9360700043939403, "img_date": "7/11/19", "id_bbox": "AC_1200013_5", "state": "AC" }, "geometry": { "type": "Point", "coordinates": [ -67.04325109930555, -9.93607000439394 ] } },
{ "type": "Feature", "properties": { "n_cattle": 2.0, "n_cattle_sd": 0.0, "Longitude": -67.04325109930555, "Latitude": -9.9371885004545462, "img_date": "7/11/19", "id_bbox": "AC_1200013_5", "state": "AC" }, "geometry": { "type": "Point", "coordinates": [ -67.04325109930555, -9.937188500454548 ] } },
{ "type": "Feature", "properties": { "n_cattle": 2.0, "n_cattle_sd": 0.49, "Longitude": -67.04325109930555, "Latitude": -9.9405439886363638, "img_date": "7/11/19", "id_bbox": "AC_1200013_5", "state": "AC" }, "geometry": { "type": "Point", "coordinates": [ -67.04325109930555, -9.940543988636364 ] } },
{ "type": "Feature", "properties": { "n_cattle": 2.0, "n_cattle_sd": 0.49, "Longitude": -67.04325109930555, "Latitude": -9.9416624846969697, "img_date": "7/11/19", "id_bbox": "AC_1200013_5", "state": "AC" }, "geometry": { "type": "Point", "coordinates": [ -67.04325109930555, -9.94166248469697 ] } },
{ "type": "Feature", "properties": { "n_cattle": 11.0, "n_cattle_sd": 0.632, "Longitude": -67.04325109930555, "Latitude": -9.9830468389393943, "img_date": "7/11/19", "id_bbox": "AC_1200013_5", "state": "AC" }, "geometry": { "type": "Point", "coordinates": [ -67.04325109930555, -9.983046838939394 ] } },
{ "type": "Feature", "properties": { "n_cattle": 13.0, "n_cattle_sd": 0.748, "Longitude": -67.04325109930555, "Latitude": -9.984165335, "img_date": "7/11/19", "id_bbox": "AC_1200013_5", "state": "AC" }, "geometry": { "type": "Point", "coordinates": [ -67.04325109930555, -9.984165335 ] } },
{ "type": "Feature", "properties": { "n_cattle": 2.0, "n_cattle_sd": 0.98, "Longitude": -67.04211563069444, "Latitude": -9.9405439886363638, "img_date": "7/11/19", "id_bbox": "AC_1200013_5", "state": "AC" }, "geometry": { "type": "Point", "coordinates": [ -67.04211563069444, -9.940543988636364 ] } },
{ "type": "Feature", "properties": { "n_cattle": 2.0, "n_cattle_sd": 0.0, "Longitude": -67.04211563069444, "Latitude": -9.9494919571212126, "img_date": "7/11/19", "id_bbox": "AC_1200013_5", "state": "AC" }, "geometry": { "type": "Point", "coordinates": [ -67.04211563069444, -9.949491957121213 ] } },
{ "type": "Feature", "properties": { "n_cattle": 2.0, "n_cattle_sd": 0.4, "Longitude": -67.040980162083329, "Latitude": -9.9405439886363638, "img_date": "7/11/19", "id_bbox": "AC_1200013_5", "state": "AC" }, "geometry": { "type": "Point", "coordinates": [ -67.040980162083329, -9.940543988636364 ] } },
{ "type": "Feature", "properties": { "n_cattle": 1.0, "n_cattle_sd": 0.4, "Longitude": -67.040980162083329, "Latitude": -9.9629139098484849, "img_date": "7/11/19", "id_bbox": "AC_1200013_5", "state": "AC" }, "geometry": { "type": "Point", "coordinates": [ -67.040980162083329, -9.962913909848487 ] } },
{ "type": "Feature", "properties": { "n_cattle": 1.0, "n_cattle_sd": 0.0, "Longitude": -67.040980162083329, "Latitude": -9.984165335, "img_date": "7/11/19", "id_bbox": "AC_1200013_5", "state": "AC" }, "geometry": { "type": "Point", "coordinates": [ -67.040980162083329, -9.984165335 ] } },
{ "type": "Feature", "properties": { "n_cattle": 2.0, "n_cattle_sd": 0.0, "Longitude": -67.039844693472219, "Latitude": -9.9394254925757579, "img_date": "7/11/19", "id_bbox": "AC_1200013_5", "state": "AC" }, "geometry": { "type": "Point", "coordinates": [ -67.039844693472219, -9.939425492575758 ] } },
{ "type": "Feature", "properties": { "n_cattle": 2.0, "n_cattle_sd": 0.4, "Longitude": -67.039844693472219, "Latitude": -9.9405439886363638, "img_date": "7/11/19", "id_bbox": "AC_1200013_5", "state": "AC" }, "geometry": { "type": "Point", "coordinates": [ -67.039844693472219, -9.940543988636364 ] } },
{ "type": "Feature", "properties": { "n_cattle": 2.0, "n_cattle_sd": 0.0, "Longitude": -67.039844693472219, "Latitude": -9.9427809807575755, "img_date": "7/11/19", "id_bbox": "AC_1200013_5", "state": "AC" }, "geometry": { "type": "Point", "coordinates": [ -67.039844693472219, -9.942780980757576 ] } },
{ "type": "Feature", "properties": { "n_cattle": 1.0, "n_cattle_sd": 0.4, "Longitude": -67.039844693472219, "Latitude": -9.9808098468181825, "img_date": "7/11/19", "id_bbox": "AC_1200013_5", "state": "AC" }, "geometry": { "type": "Point", "coordinates": [ -67.039844693472219, -9.980809846818183 ] } },
{ "type": "Feature", "properties": { "n_cattle": 7.0, "n_cattle_sd": 0.49, "Longitude": -67.039844693472219, "Latitude": -9.9819283428787884, "img_date": "7/11/19", "id_bbox": "AC_1200013_5", "state": "AC" }, "geometry": { "type": "Point", "coordinates": [ -67.039844693472219, -9.981928342878788 ] } },
{ "type": "Feature", "properties": { "n_cattle": 10.0, "n_cattle_sd": 0.632, "Longitude": -67.039844693472219, "Latitude": -9.984165335, "img_date": "7/11/19", "id_bbox": "AC_1200013_5", "state": "AC" }, "geometry": { "type": "Point", "coordinates": [ -67.039844693472219, -9.984165335 ] } },
{ "type": "Feature", "properties": { "n_cattle": 1.0, "n_cattle_sd": 0.49, "Longitude": -67.038709224861108, "Latitude": -9.9640324059090908, "img_date": "7/11/19", "id_bbox": "AC_1200013_5", "state": "AC" }, "geometry": { "type": "Point", "coordinates": [ -67.038709224861108, -9.964032405909093 ] } },
{ "type": "Feature", "properties": { "n_cattle": 1.0, "n_cattle_sd": 0.0, "Longitude": -67.038709224861108, "Latitude": -9.9774543586363649, "img_date": "7/11/19", "id_bbox": "AC_1200013_5", "state": "AC" }, "geometry": { "type": "Point", "coordinates": [ -67.038709224861108, -9.977454358636365 ] } },
{ "type": "Feature", "properties": { "n_cattle": 3.0, "n_cattle_sd": 0.0, "Longitude": -67.038709224861108, "Latitude": -9.9785728546969708, "img_date": "7/11/19", "id_bbox": "AC_1200013_5", "state": "AC" }, "geometry": { "type": "Point", "coordinates": [ -67.038709224861108, -9.978572854696969 ] } },
{ "type": "Feature", "properties": { "n_cattle": 2.0, "n_cattle_sd": 0.0, "Longitude": -67.038709224861108, "Latitude": -9.9796913507575766, "img_date": "7/11/19", "id_bbox": "AC_1200013_5", "state": "AC" }, "geometry": { "type": "Point", "coordinates": [ -67.038709224861108, -9.979691350757577 ] } },
{ "type": "Feature", "properties": { "n_cattle": 1.0, "n_cattle_sd": 0.0, "Longitude": -67.038709224861108, "Latitude": -9.9808098468181825, "img_date": "7/11/19", "id_bbox": "AC_1200013_5", "state": "AC" }, "geometry": { "type": "Point", "coordinates": [ -67.038709224861108, -9.980809846818183 ] } },
{ "type": "Feature", "properties": { "n_cattle": 3.0, "n_cattle_sd": 0.0, "Longitude": -67.038709224861108, "Latitude": -9.9819283428787884, "img_date": "7/11/19", "id_bbox": "AC_1200013_5", "state": "AC" }, "geometry": { "type": "Point", "coordinates": [ -67.038709224861108, -9.981928342878788 ] } },
{ "type": "Feature", "properties": { "n_cattle": 2.0, "n_cattle_sd": 0.0, "Longitude": -67.038709224861108, "Latitude": -9.9830468389393943, "img_date": "7/11/19", "id_bbox": "AC_1200013_5", "state": "AC" }, "geometry": { "type": "Point", "coordinates": [ -67.038709224861108, -9.983046838939394 ] } },
{ "type": "Feature", "properties": { "n_cattle": 11.0, "n_cattle_sd": 0.49, "Longitude": -67.038709224861108, "Latitude": -9.984165335, "img_date": "7/11/19", "id_bbox": "AC_1200013_5", "state": "AC" }, "geometry": { "type": "Point", "coordinates": [ -67.038709224861108, -9.984165335 ] } },
{ "type": "Feature", "properties": { "n_cattle": 3.0, "n_cattle_sd": 0.0, "Longitude": -67.038709224861108, "Latitude": -10.000942775909092, "img_date": "7/11/19", "id_bbox": "AC_1200013_5", "state": "AC" }, "geometry": { "type": "Point", "coordinates": [ -67.038709224861108, -10.000942775909092 ] } },
{ "type": "Feature", "properties": { "n_cattle": 5.0, "n_cattle_sd": 0.49, "Longitude": -67.037573756249998, "Latitude": -9.9629139098484849, "img_date": "7/11/19", "id_bbox": "AC_1200013_5", "state": "AC" }, "geometry": { "type": "Point", "coordinates": [ -67.037573756249998, -9.962913909848487 ] } },
{ "type": "Feature", "properties": { "n_cattle": 4.0, "n_cattle_sd": 0.4, "Longitude": -67.037573756249998, "Latitude": -9.9640324059090908, "img_date": "7/11/19", "id_bbox": "AC_1200013_5", "state": "AC" }, "geometry": { "type": "Point", "coordinates": [ -67.037573756249998, -9.964032405909093 ] } },
{ "type": "Feature", "properties": { "n_cattle": 1.0, "n_cattle_sd": 0.49, "Longitude": -67.037573756249998, "Latitude": -9.9785728546969708, "img_date": "7/11/19", "id_bbox": "AC_1200013_5", "state": "AC" }, "geometry": { "type": "Point", "coordinates": [ -67.037573756249998, -9.978572854696971 ] } },
{ "type": "Feature", "properties": { "n_cattle": 1.0, "n_cattle_sd": 0.4, "Longitude": -67.037573756249998, "Latitude": -9.9830468389393943, "img_date": "7/11/19", "id_bbox": "AC_1200013_5", "state": "AC" }, "geometry": { "type": "Point", "coordinates": [ -67.037573756249998, -9.983046838939392 ] } },
{ "type": "Feature", "properties": { "n_cattle": 1.0, "n_cattle_sd": 0.49, "Longitude": -67.037573756249998, "Latitude": -9.9908763113636372, "img_date": "7/11/19", "id_bbox": "AC_1200013_5", "state": "AC" }, "geometry": { "type": "Point", "coordinates": [ -67.037573756249998, -9.990876311363637 ] } },
{ "type": "Feature", "properties": { "n_cattle": 1.0, "n_cattle_sd": 0.4, "Longitude": -67.037573756249998, "Latitude": -9.999824279848486, "img_date": "7/11/19", "id_bbox": "AC_1200013_5", "state": "AC" }, "geometry": { "type": "Point", "coordinates": [ -67.037573756249998, -9.999824279848484 ] } },
{ "type": "Feature", "properties": { "n_cattle": 15.0, "n_cattle_sd": 0.8, "Longitude": -67.037573756249998, "Latitude": -10.000942775909092, "img_date": "7/11/19", "id_bbox": "AC_1200013_5", "state": "AC" }, "geometry": { "type": "Point", "coordinates": [ -67.037573756249998, -10.000942775909092 ] } },
{ "type": "Feature", "properties": { "n_cattle": 7.0, "n_cattle_sd": 0.748, "Longitude": -67.037573756249998, "Latitude": -10.002061271969698, "img_date": "7/11/19", "id_bbox": "AC_1200013_5", "state": "AC" }, "geometry": { "type": "Point", "coordinates": [ -67.037573756249998, -10.002061271969698 ] } },
{ "type": "Feature", "properties": { "n_cattle": 18.0, "n_cattle_sd": 2.227, "Longitude": -67.036438287638887, "Latitude": -9.9539659413636361, "img_date": "7/11/19", "id_bbox": "AC_1200013_5", "state": "AC" }, "geometry": { "type": "Point", "coordinates": [ -67.036438287638887, -9.953965941363636 ] } },
{ "type": "Feature", "properties": { "n_cattle": 7.0, "n_cattle_sd": 0.632, "Longitude": -67.036438287638887, "Latitude": -9.9629139098484849, "img_date": "7/11/19", "id_bbox": "AC_1200013_5", "state": "AC" }, "geometry": { "type": "Point", "coordinates": [ -67.036438287638887, -9.962913909848487 ] } },
{ "type": "Feature", "properties": { "n_cattle": 1.0, "n_cattle_sd": 0.49, "Longitude": -67.036438287638887, "Latitude": -9.9640324059090908, "img_date": "7/11/19", "id_bbox": "AC_1200013_5", "state": "AC" }, "geometry": { "type": "Point", "coordinates": [ -67.036438287638887, -9.964032405909093 ] } },
{ "type": "Feature", "properties": { "n_cattle": 3.0, "n_cattle_sd": 0.0, "Longitude": -67.036438287638887, "Latitude": -10.002061271969698, "img_date": "7/11/19", "id_bbox": "AC_1200013_5", "state": "AC" }, "geometry": { "type": "Point", "coordinates": [ -67.036438287638887, -10.002061271969698 ] } },
{ "type": "Feature", "properties": { "n_cattle": 1.0, "n_cattle_sd": 0.4, "Longitude": -67.035302819027777, "Latitude": -9.9450179728787873, "img_date": "7/11/19", "id_bbox": "AC_1200013_5", "state": "AC" }, "geometry": { "type": "Point", "coordinates": [ -67.035302819027777, -9.945017972878787 ] } },
{ "type": "Feature", "properties": { "n_cattle": 3.0, "n_cattle_sd": 0.4, "Longitude": -67.035302819027777, "Latitude": -9.947254965000001, "img_date": "7/11/19", "id_bbox": "AC_1200013_5", "state": "AC" }, "geometry": { "type": "Point", "coordinates": [ -67.035302819027777, -9.947254965 ] } },
{ "type": "Feature", "properties": { "n_cattle": 11.0, "n_cattle_sd": 0.4, "Longitude": -67.035302819027777, "Latitude": -9.9584399256060614, "img_date": "7/11/19", "id_bbox": "AC_1200013_5", "state": "AC" }, "geometry": { "type": "Point", "coordinates": [ -67.035302819027777, -9.958439925606061 ] } },
{ "type": "Feature", "properties": { "n_cattle": 4.0, "n_cattle_sd": 0.49, "Longitude": -67.035302819027777, "Latitude": -9.9629139098484849, "img_date": "7/11/19", "id_bbox": "AC_1200013_5", "state": "AC" }, "geometry": { "type": "Point", "coordinates": [ -67.035302819027777, -9.962913909848487 ] } },
{ "type": "Feature", "properties": { "n_cattle": 2.0, "n_cattle_sd": 0.0, "Longitude": -67.035302819027777, "Latitude": -9.9819283428787884, "img_date": "7/11/19", "id_bbox": "AC_1200013_5", "state": "AC" }, "geometry": { "type": "Point", "coordinates": [ -67.035302819027777, -9.981928342878787 ] } },
{ "type": "Feature", "properties": { "n_cattle": 4.0, "n_cattle_sd": 1.72, "Longitude": -67.035302819027777, "Latitude": -9.9830468389393943, "img_date": "7/11/19", "id_bbox": "AC_1200013_5", "state": "AC" }, "geometry": { "type": "Point", "coordinates": [ -67.035302819027777, -9.983046838939394 ] } },
{ "type": "Feature", "properties": { "n_cattle": 1.0, "n_cattle_sd": 0.0, "Longitude": -67.035302819027777, "Latitude": -9.9987057837878801, "img_date": "7/11/19", "id_bbox": "AC_1200013_5", "state": "AC" }, "geometry": { "type": "Point", "coordinates": [ -67.035302819027777, -9.99870578378788 ] } },
{ "type": "Feature", "properties": { "n_cattle": 3.0, "n_cattle_sd": 0.49, "Longitude": -67.035302819027777, "Latitude": -9.999824279848486, "img_date": "7/11/19", "id_bbox": "AC_1200013_5", "state": "AC" }, "geometry": { "type": "Point", "coordinates": [ -67.035302819027777, -9.999824279848486 ] } },
{ "type": "Feature", "properties": { "n_cattle": 20.0, "n_cattle_sd": 0.49, "Longitude": -67.035302819027777, "Latitude": -10.000942775909092, "img_date": "7/11/19", "id_bbox": "AC_1200013_5", "state": "AC" }, "geometry": { "type": "Point", "coordinates": [ -67.035302819027777, -10.00094277590909 ] } },
{ "type": "Feature", "properties": { "n_cattle": 10.0, "n_cattle_sd": 0.4, "Longitude": -67.035302819027777, "Latitude": -10.002061271969698, "img_date": "7/11/19", "id_bbox": "AC_1200013_5", "state": "AC" }, "geometry": { "type": "Point", "coordinates": [ -67.035302819027777, -10.002061271969698 ] } },
{ "type": "Feature", "properties": { "n_cattle": 2.0, "n_cattle_sd": 0.632, "Longitude": -67.034167350416666, "Latitude": -9.9416624846969697, "img_date": "7/11/19", "id_bbox": "AC_1200013_5", "state": "AC" }, "geometry": { "type": "Point", "coordinates": [ -67.034167350416666, -9.94166248469697 ] } },
{ "type": "Feature", "properties": { "n_cattle": 5.0, "n_cattle_sd": 0.49, "Longitude": -67.034167350416666, "Latitude": -9.946136468939395, "img_date": "7/11/19", "id_bbox": "AC_1200013_5", "state": "AC" }, "geometry": { "type": "Point", "coordinates": [ -67.034167350416666, -9.946136468939395 ] } },
{ "type": "Feature", "properties": { "n_cattle": 9.0, "n_cattle_sd": 0.98, "Longitude": -67.034167350416666, "Latitude": -9.947254965000001, "img_date": "7/11/19", "id_bbox": "AC_1200013_5", "state": "AC" }, "geometry": { "type": "Point", "coordinates": [ -67.034167350416666, -9.947254965 ] } },
{ "type": "Feature", "properties": { "n_cattle": 1.0, "n_cattle_sd": 0.4, "Longitude": -67.034167350416666, "Latitude": -9.9539659413636361, "img_date": "7/11/19", "id_bbox": "AC_1200013_5", "state": "AC" }, "geometry": { "type": "Point", "coordinates": [ -67.034167350416666, -9.953965941363636 ] } },
{ "type": "Feature", "properties": { "n_cattle": 1.0, "n_cattle_sd": 0.49, "Longitude": -67.034167350416666, "Latitude": -9.955084437424242, "img_date": "7/11/19", "id_bbox": "AC_1200013_5", "state": "AC" }, "geometry": { "type": "Point", "coordinates": [ -67.034167350416666, -9.95508443742424 ] } },
{ "type": "Feature", "properties": { "n_cattle": 17.0, "n_cattle_sd": 0.8, "Longitude": -67.034167350416666, "Latitude": -9.9584399256060614, "img_date": "7/11/19", "id_bbox": "AC_1200013_5", "state": "AC" }, "geometry": { "type": "Point", "coordinates": [ -67.034167350416666, -9.958439925606061 ] } },
{ "type": "Feature", "properties": { "n_cattle": 1.0, "n_cattle_sd": 0.4, "Longitude": -67.034167350416666, "Latitude": -9.9629139098484849, "img_date": "7/11/19", "id_bbox": "AC_1200013_5", "state": "AC" }, "geometry": { "type": "Point", "coordinates": [ -67.034167350416666, -9.962913909848487 ] } },
{ "type": "Feature", "properties": { "n_cattle": 84.0, "n_cattle_sd": 6.119, "Longitude": -67.034167350416666, "Latitude": -9.984165335, "img_date": "7/11/19", "id_bbox": "AC_1200013_5", "state": "AC" }, "geometry": { "type": "Point", "coordinates": [ -67.034167350416666, -9.984165335 ] } },
{ "type": "Feature", "properties": { "n_cattle": 1.0, "n_cattle_sd": 0.0, "Longitude": -67.034167350416666, "Latitude": -9.9987057837878801, "img_date": "7/11/19", "id_bbox": "AC_1200013_5", "state": "AC" }, "geometry": { "type": "Point", "coordinates": [ -67.034167350416666, -9.99870578378788 ] } },
{ "type": "Feature", "properties": { "n_cattle": 3.0, "n_cattle_sd": 0.4, "Longitude": -67.034167350416666, "Latitude": -9.999824279848486, "img_date": "7/11/19", "id_bbox": "AC_1200013_5", "state": "AC" }, "geometry": { "type": "Point", "coordinates": [ -67.034167350416666, -9.999824279848484 ] } },
{ "type": "Feature", "properties": { "n_cattle": 13.0, "n_cattle_sd": 0.748, "Longitude": -67.034167350416666, "Latitude": -10.000942775909092, "img_date": "7/11/19", "id_bbox": "AC_1200013_5", "state": "AC" }, "geometry": { "type": "Point", "coordinates": [ -67.034167350416666, -10.000942775909092 ] } },
{ "type": "Feature", "properties": { "n_cattle": 1.0, "n_cattle_sd": 0.0, "Longitude": -67.033031881805556, "Latitude": -9.938306996515152, "img_date": "7/11/19", "id_bbox": "AC_1200013_5", "state": "AC" }, "geometry": { "type": "Point", "coordinates": [ -67.033031881805556, -9.938306996515152 ] } },
{ "type": "Feature", "properties": { "n_cattle": 1.0, "n_cattle_sd": 0.0, "Longitude": -67.033031881805556, "Latitude": -9.9394254925757579, "img_date": "7/11/19", "id_bbox": "AC_1200013_5", "state": "AC" }, "geometry": { "type": "Point", "coordinates": [ -67.033031881805556, -9.939425492575758 ] } },
{ "type": "Feature", "properties": { "n_cattle": 1.0, "n_cattle_sd": 0.49, "Longitude": -67.033031881805556, "Latitude": -9.9416624846969697, "img_date": "7/11/19", "id_bbox": "AC_1200013_5", "state": "AC" }, "geometry": { "type": "Point", "coordinates": [ -67.033031881805556, -9.94166248469697 ] } },
{ "type": "Feature", "properties": { "n_cattle": 33.0, "n_cattle_sd": 0.98, "Longitude": -67.033031881805556, "Latitude": -9.9427809807575755, "img_date": "7/11/19", "id_bbox": "AC_1200013_5", "state": "AC" }, "geometry": { "type": "Point", "coordinates": [ -67.033031881805556, -9.942780980757576 ] } },
{ "type": "Feature", "properties": { "n_cattle": 2.0, "n_cattle_sd": 0.4, "Longitude": -67.033031881805556, "Latitude": -9.946136468939395, "img_date": "7/11/19", "id_bbox": "AC_1200013_5", "state": "AC" }, "geometry": { "type": "Point", "coordinates": [ -67.033031881805556, -9.946136468939395 ] } },
{ "type": "Feature", "properties": { "n_cattle": 5.0, "n_cattle_sd": 0.0, "Longitude": -67.033031881805556, "Latitude": -9.9987057837878801, "img_date": "7/11/19", "id_bbox": "AC_1200013_5", "state": "AC" }, "geometry": { "type": "Point", "coordinates": [ -67.033031881805556, -9.99870578378788 ] } },
{ "type": "Feature", "properties": { "n_cattle": 1.0, "n_cattle_sd": 0.0, "Longitude": -67.031896413194445, "Latitude": -9.9394254925757579, "img_date": "7/11/19", "id_bbox": "AC_1200013_5", "state": "AC" }, "geometry": { "type": "Point", "coordinates": [ -67.031896413194445, -9.93942549257576 ] } },
{ "type": "Feature", "properties": { "n_cattle": 1.0, "n_cattle_sd": 0.0, "Longitude": -67.031896413194445, "Latitude": -9.9416624846969697, "img_date": "7/11/19", "id_bbox": "AC_1200013_5", "state": "AC" }, "geometry": { "type": "Point", "coordinates": [ -67.031896413194445, -9.94166248469697 ] } },
{ "type": "Feature", "properties": { "n_cattle": 1.0, "n_cattle_sd": 0.4, "Longitude": -67.031896413194445, "Latitude": -9.9427809807575755, "img_date": "7/11/19", "id_bbox": "AC_1200013_5", "state": "AC" }, "geometry": { "type": "Point", "coordinates": [ -67.031896413194445, -9.942780980757577 ] } },
{ "type": "Feature", "properties": { "n_cattle": 4.0, "n_cattle_sd": 0.49, "Longitude": -67.031896413194445, "Latitude": -9.9528474453030302, "img_date": "7/11/19", "id_bbox": "AC_1200013_5", "state": "AC" }, "geometry": { "type": "Point", "coordinates": [ -67.031896413194445, -9.95284744530303 ] } },
{ "type": "Feature", "properties": { "n_cattle": 1.0, "n_cattle_sd": 0.49, "Longitude": -67.031896413194445, "Latitude": -9.9539659413636361, "img_date": "7/11/19", "id_bbox": "AC_1200013_5", "state": "AC" }, "geometry": { "type": "Point", "coordinates": [ -67.031896413194445, -9.953965941363636 ] } },
{ "type": "Feature", "properties": { "n_cattle": 1.0, "n_cattle_sd": 0.49, "Longitude": -67.031896413194445, "Latitude": -9.9763358625757572, "img_date": "7/11/19", "id_bbox": "AC_1200013_5", "state": "AC" }, "geometry": { "type": "Point", "coordinates": [ -67.031896413194445, -9.976335862575757 ] } },
{ "type": "Feature", "properties": { "n_cattle": 1.0, "n_cattle_sd": 0.0, "Longitude": -67.031896413194445, "Latitude": -9.985283831060606, "img_date": "7/11/19", "id_bbox": "AC_1200013_5", "state": "AC" }, "geometry": { "type": "Point", "coordinates": [ -67.031896413194445, -9.985283831060608 ] } },
{ "type": "Feature", "properties": { "n_cattle": 1.0, "n_cattle_sd": 0.49, "Longitude": -67.031896413194445, "Latitude": -9.9987057837878801, "img_date": "7/11/19", "id_bbox": "AC_1200013_5", "state": "AC" }, "geometry": { "type": "Point", "coordinates": [ -67.031896413194445, -9.99870578378788 ] } },
{ "type": "Feature", "properties": { "n_cattle": 4.0, "n_cattle_sd": 0.49, "Longitude": -67.031896413194445, "Latitude": -9.999824279848486, "img_date": "7/11/19", "id_bbox": "AC_1200013_5", "state": "AC" }, "geometry": { "type": "Point", "coordinates": [ -67.031896413194445, -9.999824279848486 ] } },
{ "type": "Feature", "properties": { "n_cattle": 10.0, "n_cattle_sd": 0.98, "Longitude": -67.030760944583321, "Latitude": -9.9427809807575755, "img_date": "7/11/19", "id_bbox": "AC_1200013_5", "state": "AC" }, "geometry": { "type": "Point", "coordinates": [ -67.030760944583321, -9.942780980757577 ] } },
{ "type": "Feature", "properties": { "n_cattle": 1.0, "n_cattle_sd": 0.0, "Longitude": -67.030760944583321, "Latitude": -9.9528474453030302, "img_date": "7/11/19", "id_bbox": "AC_1200013_5", "state": "AC" }, "geometry": { "type": "Point", "coordinates": [ -67.030760944583321, -9.95284744530303 ] } },
{ "type": "Feature", "properties": { "n_cattle": 1.0, "n_cattle_sd": 0.0, "Longitude": -67.030760944583321, "Latitude": -9.955084437424242, "img_date": "7/11/19", "id_bbox": "AC_1200013_5", "state": "AC" }, "geometry": { "type": "Point", "coordinates": [ -67.030760944583321, -9.955084437424242 ] } },
{ "type": "Feature", "properties": { "n_cattle": 1.0, "n_cattle_sd": 0.0, "Longitude": -67.030760944583321, "Latitude": -10.002061271969698, "img_date": "7/11/19", "id_bbox": "AC_1200013_5", "state": "AC" }, "geometry": { "type": "Point", "coordinates": [ -67.030760944583321, -10.0020612719697 ] } },
{ "type": "Feature", "properties": { "n_cattle": 3.0, "n_cattle_sd": 0.4, "Longitude": -67.02962547597221, "Latitude": -9.9293590280303032, "img_date": "7/11/19", "id_bbox": "AC_1200013_5", "state": "AC" }, "geometry": { "type": "Point", "coordinates": [ -67.02962547597221, -9.929359028030301 ] } },
{ "type": "Feature", "properties": { "n_cattle": 3.0, "n_cattle_sd": 0.4, "Longitude": -67.02962547597221, "Latitude": -9.9528474453030302, "img_date": "7/11/19", "id_bbox": "AC_1200013_5", "state": "AC" }, "geometry": { "type": "Point", "coordinates": [ -67.02962547597221, -9.95284744530303 ] } },
{ "type": "Feature", "properties": { "n_cattle": 8.0, "n_cattle_sd": 0.49, "Longitude": -67.02962547597221, "Latitude": -9.9539659413636361, "img_date": "7/11/19", "id_bbox": "AC_1200013_5", "state": "AC" }, "geometry": { "type": "Point", "coordinates": [ -67.02962547597221, -9.953965941363636 ] } },
{ "type": "Feature", "properties": { "n_cattle": 4.0, "n_cattle_sd": 0.4, "Longitude": -67.02962547597221, "Latitude": -9.955084437424242, "img_date": "7/11/19", "id_bbox": "AC_1200013_5", "state": "AC" }, "geometry": { "type": "Point", "coordinates": [ -67.02962547597221, -9.955084437424242 ] } },
{ "type": "Feature", "properties": { "n_cattle": 3.0, "n_cattle_sd": 0.49, "Longitude": -67.02962547597221, "Latitude": -9.9562029334848496, "img_date": "7/11/19", "id_bbox": "AC_1200013_5", "state": "AC" }, "geometry": { "type": "Point", "coordinates": [ -67.02962547597221, -9.956202933484851 ] } },
{ "type": "Feature", "properties": { "n_cattle": 3.0, "n_cattle_sd": 0.49, "Longitude": -67.02962547597221, "Latitude": -10.000942775909092, "img_date": "7/11/19", "id_bbox": "AC_1200013_5", "state": "AC" }, "geometry": { "type": "Point", "coordinates": [ -67.02962547597221, -10.000942775909092 ] } },
{ "type": "Feature", "properties": { "n_cattle": 6.0, "n_cattle_sd": 0.4, "Longitude": -67.02962547597221, "Latitude": -10.002061271969698, "img_date": "7/11/19", "id_bbox": "AC_1200013_5", "state": "AC" }, "geometry": { "type": "Point", "coordinates": [ -67.02962547597221, -10.0020612719697 ] } },
{ "type": "Feature", "properties": { "n_cattle": 6.0, "n_cattle_sd": 0.49, "Longitude": -67.0284900073611, "Latitude": -9.9528474453030302, "img_date": "7/11/19", "id_bbox": "AC_1200013_5", "state": "AC" }, "geometry": { "type": "Point", "coordinates": [ -67.0284900073611, -9.952847445303032 ] } },
{ "type": "Feature", "properties": { "n_cattle": 1.0, "n_cattle_sd": 0.4, "Longitude": -67.0284900073611, "Latitude": -9.9539659413636361, "img_date": "7/11/19", "id_bbox": "AC_1200013_5", "state": "AC" }, "geometry": { "type": "Point", "coordinates": [ -67.0284900073611, -9.953965941363636 ] } },
{ "type": "Feature", "properties": { "n_cattle": 6.0, "n_cattle_sd": 0.4, "Longitude": -67.0284900073611, "Latitude": -10.002061271969698, "img_date": "7/11/19", "id_bbox": "AC_1200013_5", "state": "AC" }, "geometry": { "type": "Point", "coordinates": [ -67.0284900073611, -10.002061271969698 ] } },
{ "type": "Feature", "properties": { "n_cattle": 1.0, "n_cattle_sd": 0.4, "Longitude": -67.027354538749989, "Latitude": -9.9438994768181814, "img_date": "7/11/19", "id_bbox": "AC_1200013_5", "state": "AC" }, "geometry": { "type": "Point", "coordinates": [ -67.027354538749989, -9.943899476818181 ] } },
{ "type": "Feature", "properties": { "n_cattle": 3.0, "n_cattle_sd": 0.8, "Longitude": -67.027354538749989, "Latitude": -9.9450179728787873, "img_date": "7/11/19", "id_bbox": "AC_1200013_5", "state": "AC" }, "geometry": { "type": "Point", "coordinates": [ -67.027354538749989, -9.945017972878789 ] } },
{ "type": "Feature", "properties": { "n_cattle": 3.0, "n_cattle_sd": 0.0, "Longitude": -67.026219070138879, "Latitude": -9.9349515083333344, "img_date": "7/11/19", "id_bbox": "AC_1200013_5", "state": "AC" }, "geometry": { "type": "Point", "coordinates": [ -67.026219070138879, -9.934951508333333 ] } },
{ "type": "Feature", "properties": { "n_cattle": 2.0, "n_cattle_sd": 0.0, "Longitude": -67.026219070138879, "Latitude": -9.9360700043939403, "img_date": "7/11/19", "id_bbox": "AC_1200013_5", "state": "AC" }, "geometry": { "type": "Point", "coordinates": [ -67.026219070138879, -9.93607000439394 ] } },
{ "type": "Feature", "properties": { "n_cattle": 13.0, "n_cattle_sd": 1.47, "Longitude": -67.026219070138879, "Latitude": -9.9394254925757579, "img_date": "7/11/19", "id_bbox": "AC_1200013_5", "state": "AC" }, "geometry": { "type": "Point", "coordinates": [ -67.026219070138879, -9.939425492575758 ] } },
{ "type": "Feature", "properties": { "n_cattle": 1.0, "n_cattle_sd": 0.49, "Longitude": -67.025083601527768, "Latitude": -9.9338330122727267, "img_date": "7/11/19", "id_bbox": "AC_1200013_5", "state": "AC" }, "geometry": { "type": "Point", "coordinates": [ -67.025083601527768, -9.933833012272727 ] } },
{ "type": "Feature", "properties": { "n_cattle": 4.0, "n_cattle_sd": 0.8, "Longitude": -67.025083601527768, "Latitude": -9.9349515083333344, "img_date": "7/11/19", "id_bbox": "AC_1200013_5", "state": "AC" }, "geometry": { "type": "Point", "coordinates": [ -67.025083601527768, -9.934951508333334 ] } },
{ "type": "Feature", "properties": { "n_cattle": 20.0, "n_cattle_sd": 0.49, "Longitude": -67.025083601527768, "Latitude": -9.9360700043939403, "img_date": "7/11/19", "id_bbox": "AC_1200013_5", "state": "AC" }, "geometry": { "type": "Point", "coordinates": [ -67.025083601527768, -9.93607000439394 ] } },
{ "type": "Feature", "properties": { "n_cattle": 2.0, "n_cattle_sd": 0.4, "Longitude": -67.025083601527768, "Latitude": -9.938306996515152, "img_date": "7/11/19", "id_bbox": "AC_1200013_5", "state": "AC" }, "geometry": { "type": "Point", "coordinates": [ -67.025083601527768, -9.938306996515152 ] } },
{ "type": "Feature", "properties": { "n_cattle": 1.0, "n_cattle_sd": 0.0, "Longitude": -67.025083601527768, "Latitude": -9.946136468939395, "img_date": "7/11/19", "id_bbox": "AC_1200013_5", "state": "AC" }, "geometry": { "type": "Point", "coordinates": [ -67.025083601527768, -9.946136468939395 ] } },
{ "type": "Feature", "properties": { "n_cattle": 2.0, "n_cattle_sd": 0.4, "Longitude": -67.025083601527768, "Latitude": -9.9483734610606067, "img_date": "7/11/19", "id_bbox": "AC_1200013_5", "state": "AC" }, "geometry": { "type": "Point", "coordinates": [ -67.025083601527768, -9.948373461060608 ] } },
{ "type": "Feature", "properties": { "n_cattle": 2.0, "n_cattle_sd": 0.0, "Longitude": -67.023948132916658, "Latitude": -9.9338330122727267, "img_date": "7/11/19", "id_bbox": "AC_1200013_5", "state": "AC" }, "geometry": { "type": "Point", "coordinates": [ -67.023948132916658, -9.933833012272727 ] } },
{ "type": "Feature", "properties": { "n_cattle": 13.0, "n_cattle_sd": 0.632, "Longitude": -67.023948132916658, "Latitude": -9.9349515083333344, "img_date": "7/11/19", "id_bbox": "AC_1200013_5", "state": "AC" }, "geometry": { "type": "Point", "coordinates": [ -67.023948132916658, -9.934951508333334 ] } },
{ "type": "Feature", "properties": { "n_cattle": 24.0, "n_cattle_sd": 0.98, "Longitude": -67.023948132916658, "Latitude": -9.9360700043939403, "img_date": "7/11/19", "id_bbox": "AC_1200013_5", "state": "AC" }, "geometry": { "type": "Point", "coordinates": [ -67.023948132916658, -9.93607000439394 ] } },
{ "type": "Feature", "properties": { "n_cattle": 3.0, "n_cattle_sd": 0.4, "Longitude": -67.022812664305548, "Latitude": -9.9338330122727267, "img_date": "7/11/19", "id_bbox": "AC_1200013_5", "state": "AC" }, "geometry": { "type": "Point", "coordinates": [ -67.022812664305548, -9.933833012272727 ] } },
{ "type": "Feature", "properties": { "n_cattle": 4.0, "n_cattle_sd": 0.0, "Longitude": -67.022812664305548, "Latitude": -9.9349515083333344, "img_date": "7/11/19", "id_bbox": "AC_1200013_5", "state": "AC" }, "geometry": { "type": "Point", "coordinates": [ -67.022812664305548, -9.934951508333334 ] } },
{ "type": "Feature", "properties": { "n_cattle": 13.0, "n_cattle_sd": 0.49, "Longitude": -67.022812664305548, "Latitude": -9.9360700043939403, "img_date": "7/11/19", "id_bbox": "AC_1200013_5", "state": "AC" }, "geometry": { "type": "Point", "coordinates": [ -67.022812664305548, -9.93607000439394 ] } },
{ "type": "Feature", "properties": { "n_cattle": 2.0, "n_cattle_sd": 0.0, "Longitude": -67.022812664305548, "Latitude": -9.9427809807575755, "img_date": "7/11/19", "id_bbox": "AC_1200013_5", "state": "AC" }, "geometry": { "type": "Point", "coordinates": [ -67.022812664305548, -9.942780980757577 ] } },
{ "type": "Feature", "properties": { "n_cattle": 2.0, "n_cattle_sd": 0.0, "Longitude": -67.022812664305548, "Latitude": -9.9450179728787873, "img_date": "7/11/19", "id_bbox": "AC_1200013_5", "state": "AC" }, "geometry": { "type": "Point", "coordinates": [ -67.022812664305548, -9.945017972878789 ] } },
{ "type": "Feature", "properties": { "n_cattle": 1.0, "n_cattle_sd": 0.0, "Longitude": -67.022812664305548, "Latitude": -9.9483734610606067, "img_date": "7/11/19", "id_bbox": "AC_1200013_5", "state": "AC" }, "geometry": { "type": "Point", "coordinates": [ -67.022812664305548, -9.948373461060608 ] } },
{ "type": "Feature", "properties": { "n_cattle": 3.0, "n_cattle_sd": 0.49, "Longitude": -67.022812664305548, "Latitude": -9.9517289492424243, "img_date": "7/11/19", "id_bbox": "AC_1200013_5", "state": "AC" }, "geometry": { "type": "Point", "coordinates": [ -67.022812664305548, -9.951728949242426 ] } },
{ "type": "Feature", "properties": { "n_cattle": 6.0, "n_cattle_sd": 0.49, "Longitude": -67.022812664305548, "Latitude": -9.9528474453030302, "img_date": "7/11/19", "id_bbox": "AC_1200013_5", "state": "AC" }, "geometry": { "type": "Point", "coordinates": [ -67.022812664305548, -9.95284744530303 ] } },
{ "type": "Feature", "properties": { "n_cattle": 5.0, "n_cattle_sd": 0.4, "Longitude": -67.022812664305548, "Latitude": -9.9539659413636361, "img_date": "7/11/19", "id_bbox": "AC_1200013_5", "state": "AC" }, "geometry": { "type": "Point", "coordinates": [ -67.022812664305548, -9.953965941363636 ] } },
{ "type": "Feature", "properties": { "n_cattle": 1.0, "n_cattle_sd": 0.49, "Longitude": -67.022812664305548, "Latitude": -9.9942317995454548, "img_date": "7/11/19", "id_bbox": "AC_1200013_5", "state": "AC" }, "geometry": { "type": "Point", "coordinates": [ -67.022812664305548, -9.994231799545455 ] } },
{ "type": "Feature", "properties": { "n_cattle": 2.0, "n_cattle_sd": 0.49, "Longitude": -67.022812664305548, "Latitude": -9.9953502956060607, "img_date": "7/11/19", "id_bbox": "AC_1200013_5", "state": "AC" }, "geometry": { "type": "Point", "coordinates": [ -67.022812664305548, -9.995350295606061 ] } },
{ "type": "Feature", "properties": { "n_cattle": 1.0, "n_cattle_sd": 0.4, "Longitude": -67.022812664305548, "Latitude": -9.9975872877272725, "img_date": "7/11/19", "id_bbox": "AC_1200013_5", "state": "AC" }, "geometry": { "type": "Point", "coordinates": [ -67.022812664305548, -9.997587287727272 ] } },
{ "type": "Feature", "properties": { "n_cattle": 1.0, "n_cattle_sd": 0.0, "Longitude": -67.021579905378786, "Latitude": -9.9644533237499999, "img_date": "7/11/19", "id_bbox": "AC_1200013_6", "state": "AC" }, "geometry": { "type": "Point", "coordinates": [ -67.021579905378786, -9.96445332375 ] } },
{ "type": "Feature", "properties": { "n_cattle": 1.0, "n_cattle_sd": 0.0, "Longitude": -67.021579905378786, "Latitude": -10.00894567982143, "img_date": "7/11/19", "id_bbox": "AC_1200013_6", "state": "AC" }, "geometry": { "type": "Point", "coordinates": [ -67.021579905378786, -10.00894567982143 ] } },
{ "type": "Feature", "properties": { "n_cattle": 1.0, "n_cattle_sd": 0.0, "Longitude": -67.021579905378786, "Latitude": -10.023776465178573, "img_date": "7/11/19", "id_bbox": "AC_1200013_6", "state": "AC" }, "geometry": { "type": "Point", "coordinates": [ -67.021579905378786, -10.023776465178573 ] } },
{ "type": "Feature", "properties": { "n_cattle": 1.0, "n_cattle_sd": 0.0, "Longitude": -67.020421516136366, "Latitude": -9.9633124941071429, "img_date": "7/11/19", "id_bbox": "AC_1200013_6", "state": "AC" }, "geometry": { "type": "Point", "coordinates": [ -67.020421516136366, -9.963312494107143 ] } },
{ "type": "Feature", "properties": { "n_cattle": 2.0, "n_cattle_sd": 0.4, "Longitude": -67.020421516136366, "Latitude": -9.9644533237499999, "img_date": "7/11/19", "id_bbox": "AC_1200013_6", "state": "AC" }, "geometry": { "type": "Point", "coordinates": [ -67.020421516136366, -9.964453323749998 ] } },
{ "type": "Feature", "properties": { "n_cattle": 1.0, "n_cattle_sd": 0.0, "Longitude": -67.020421516136366, "Latitude": -9.9667349830357139, "img_date": "7/11/19", "id_bbox": "AC_1200013_6", "state": "AC" }, "geometry": { "type": "Point", "coordinates": [ -67.020421516136366, -9.966734983035714 ] } },
{ "type": "Feature", "properties": { "n_cattle": 1.0, "n_cattle_sd": 0.4, "Longitude": -67.020421516136366, "Latitude": -9.9849882573214295, "img_date": "7/11/19", "id_bbox": "AC_1200013_6", "state": "AC" }, "geometry": { "type": "Point", "coordinates": [ -67.020421516136366, -9.984988257321428 ] } },
{ "type": "Feature", "properties": { "n_cattle": 3.0, "n_cattle_sd": 0.4, "Longitude": -67.020421516136366, "Latitude": -10.02491729482143, "img_date": "7/11/19", "id_bbox": "AC_1200013_6", "state": "AC" }, "geometry": { "type": "Point", "coordinates": [ -67.020421516136366, -10.024917294821428 ] } },
{ "type": "Feature", "properties": { "n_cattle": 1.0, "n_cattle_sd": 0.49, "Longitude": -67.020421516136366, "Latitude": -10.046593058035715, "img_date": "7/11/19", "id_bbox": "AC_1200013_6", "state": "AC" }, "geometry": { "type": "Point", "coordinates": [ -67.020421516136366, -10.046593058035715 ] } },
{ "type": "Feature", "properties": { "n_cattle": 2.0, "n_cattle_sd": 0.4, "Longitude": -67.020421516136366, "Latitude": -10.051156376607144, "img_date": "7/11/19", "id_bbox": "AC_1200013_6", "state": "AC" }, "geometry": { "type": "Point", "coordinates": [ -67.020421516136366, -10.051156376607144 ] } },
{ "type": "Feature", "properties": { "n_cattle": 21.0, "n_cattle_sd": 2.059, "Longitude": -67.019263126893932, "Latitude": -9.9644533237499999, "img_date": "7/11/19", "id_bbox": "AC_1200013_6", "state": "AC" }, "geometry": { "type": "Point", "coordinates": [ -67.019263126893932, -9.96445332375 ] } },
{ "type": "Feature", "properties": { "n_cattle": 1.0, "n_cattle_sd": 0.0, "Longitude": -67.019263126893932, "Latitude": -9.9667349830357139, "img_date": "7/11/19", "id_bbox": "AC_1200013_6", "state": "AC" }, "geometry": { "type": "Point", "coordinates": [ -67.019263126893932, -9.966734983035714 ] } },
{ "type": "Feature", "properties": { "n_cattle": 1.0, "n_cattle_sd": 0.4, "Longitude": -67.019263126893932, "Latitude": -10.023776465178573, "img_date": "7/11/19", "id_bbox": "AC_1200013_6", "state": "AC" }, "geometry": { "type": "Point", "coordinates": [ -67.019263126893932, -10.023776465178573 ] } },
{ "type": "Feature", "properties": { "n_cattle": 1.0, "n_cattle_sd": 0.4, "Longitude": -67.019263126893932, "Latitude": -10.02491729482143, "img_date": "7/11/19", "id_bbox": "AC_1200013_6", "state": "AC" }, "geometry": { "type": "Point", "coordinates": [ -67.019263126893932, -10.02491729482143 ] } },
{ "type": "Feature", "properties": { "n_cattle": 2.0, "n_cattle_sd": 0.4, "Longitude": -67.018104737651512, "Latitude": -9.9610308348214289, "img_date": "7/11/19", "id_bbox": "AC_1200013_6", "state": "AC" }, "geometry": { "type": "Point", "coordinates": [ -67.018104737651512, -9.961030834821431 ] } },
{ "type": "Feature", "properties": { "n_cattle": 1.0, "n_cattle_sd": 0.894, "Longitude": -67.018104737651512, "Latitude": -9.9644533237499999, "img_date": "7/11/19", "id_bbox": "AC_1200013_6", "state": "AC" }, "geometry": { "type": "Point", "coordinates": [ -67.018104737651512, -9.96445332375 ] } },
{ "type": "Feature", "properties": { "n_cattle": 1.0, "n_cattle_sd": 0.49, "Longitude": -67.018104737651512, "Latitude": -9.9815657683928585, "img_date": "7/11/19", "id_bbox": "AC_1200013_6", "state": "AC" }, "geometry": { "type": "Point", "coordinates": [ -67.018104737651512, -9.981565768392858 ] } },
{ "type": "Feature", "properties": { "n_cattle": 6.0, "n_cattle_sd": 0.4, "Longitude": -67.018104737651512, "Latitude": -9.9941148944642855, "img_date": "7/11/19", "id_bbox": "AC_1200013_6", "state": "AC" }, "geometry": { "type": "Point", "coordinates": [ -67.018104737651512, -9.994114894464285 ] } },
{ "type": "Feature", "properties": { "n_cattle": 1.0, "n_cattle_sd": 0.49, "Longitude": -67.018104737651512, "Latitude": -10.00894567982143, "img_date": "7/11/19", "id_bbox": "AC_1200013_6", "state": "AC" }, "geometry": { "type": "Point", "coordinates": [ -67.018104737651512, -10.00894567982143 ] } },
{ "type": "Feature", "properties": { "n_cattle": 6.0, "n_cattle_sd": 0.49, "Longitude": -67.018104737651512, "Latitude": -10.011227339107144, "img_date": "7/11/19", "id_bbox": "AC_1200013_6", "state": "AC" }, "geometry": { "type": "Point", "coordinates": [ -67.018104737651512, -10.011227339107144 ] } },
{ "type": "Feature", "properties": { "n_cattle": 1.0, "n_cattle_sd": 0.4, "Longitude": -67.018104737651512, "Latitude": -10.046593058035715, "img_date": "7/11/19", "id_bbox": "AC_1200013_6", "state": "AC" }, "geometry": { "type": "Point", "coordinates": [ -67.018104737651512, -10.046593058035715 ] } },
{ "type": "Feature", "properties": { "n_cattle": 2.0, "n_cattle_sd": 0.4, "Longitude": -67.016946348409093, "Latitude": -9.9610308348214289, "img_date": "7/11/19", "id_bbox": "AC_1200013_6", "state": "AC" }, "geometry": { "type": "Point", "coordinates": [ -67.016946348409093, -9.961030834821431 ] } },
{ "type": "Feature", "properties": { "n_cattle": 24.0, "n_cattle_sd": 0.8, "Longitude": -67.016946348409093, "Latitude": -9.9941148944642855, "img_date": "7/11/19", "id_bbox": "AC_1200013_6", "state": "AC" }, "geometry": { "type": "Point", "coordinates": [ -67.016946348409093, -9.994114894464287 ] } },
{ "type": "Feature", "properties": { "n_cattle": 16.0, "n_cattle_sd": 1.327, "Longitude": -67.016946348409093, "Latitude": -9.9952557241071425, "img_date": "7/11/19", "id_bbox": "AC_1200013_6", "state": "AC" }, "geometry": { "type": "Point", "coordinates": [ -67.016946348409093, -9.995255724107142 ] } },
{ "type": "Feature", "properties": { "n_cattle": 1.0, "n_cattle_sd": 0.0, "Longitude": -67.016946348409093, "Latitude": -10.012368168750001, "img_date": "7/11/19", "id_bbox": "AC_1200013_6", "state": "AC" }, "geometry": { "type": "Point", "coordinates": [ -67.016946348409093, -10.012368168750003 ] } },
{ "type": "Feature", "properties": { "n_cattle": 1.0, "n_cattle_sd": 0.4, "Longitude": -67.016946348409093, "Latitude": -10.051156376607144, "img_date": "7/11/19", "id_bbox": "AC_1200013_6", "state": "AC" }, "geometry": { "type": "Point", "coordinates": [ -67.016946348409093, -10.051156376607144 ] } },
{ "type": "Feature", "properties": { "n_cattle": 1.0, "n_cattle_sd": 0.0, "Longitude": -67.015787959166659, "Latitude": -10.002100701964286, "img_date": "7/11/19", "id_bbox": "AC_1200013_6", "state": "AC" }, "geometry": { "type": "Point", "coordinates": [ -67.015787959166659, -10.002100701964286 ] } },
{ "type": "Feature", "properties": { "n_cattle": 1.0, "n_cattle_sd": 0.49, "Longitude": -67.015787959166659, "Latitude": -10.050015546964286, "img_date": "7/11/19", "id_bbox": "AC_1200013_6", "state": "AC" }, "geometry": { "type": "Point", "coordinates": [ -67.015787959166659, -10.050015546964284 ] } },
{ "type": "Feature", "properties": { "n_cattle": 2.0, "n_cattle_sd": 0.4, "Longitude": -67.015787959166659, "Latitude": -10.055719695178572, "img_date": "7/11/19", "id_bbox": "AC_1200013_6", "state": "AC" }, "geometry": { "type": "Point", "coordinates": [ -67.015787959166659, -10.055719695178572 ] } },
{ "type": "Feature", "properties": { "n_cattle": 1.0, "n_cattle_sd": 0.49, "Longitude": -67.014629569924239, "Latitude": -9.9815657683928585, "img_date": "7/11/19", "id_bbox": "AC_1200013_6", "state": "AC" }, "geometry": { "type": "Point", "coordinates": [ -67.014629569924239, -9.981565768392858 ] } },
{ "type": "Feature", "properties": { "n_cattle": 1.0, "n_cattle_sd": 0.49, "Longitude": -67.014629569924239, "Latitude": -9.9998190426785722, "img_date": "7/11/19", "id_bbox": "AC_1200013_6", "state": "AC" }, "geometry": { "type": "Point", "coordinates": [ -67.014629569924239, -9.999819042678574 ] } },
{ "type": "Feature", "properties": { "n_cattle": 1.0, "n_cattle_sd": 0.4, "Longitude": -67.014629569924239, "Latitude": -10.023776465178573, "img_date": "7/11/19", "id_bbox": "AC_1200013_6", "state": "AC" }, "geometry": { "type": "Point", "coordinates": [ -67.014629569924239, -10.023776465178573 ] } },
{ "type": "Feature", "properties": { "n_cattle": 2.0, "n_cattle_sd": 0.49, "Longitude": -67.014629569924239, "Latitude": -10.027198954107144, "img_date": "7/11/19", "id_bbox": "AC_1200013_6", "state": "AC" }, "geometry": { "type": "Point", "coordinates": [ -67.014629569924239, -10.027198954107146 ] } },
{ "type": "Feature", "properties": { "n_cattle": 1.0, "n_cattle_sd": 0.4, "Longitude": -67.014629569924239, "Latitude": -10.048874717321429, "img_date": "7/11/19", "id_bbox": "AC_1200013_6", "state": "AC" }, "geometry": { "type": "Point", "coordinates": [ -67.014629569924239, -10.048874717321429 ] } },
{ "type": "Feature", "properties": { "n_cattle": 2.0, "n_cattle_sd": 0.0, "Longitude": -67.014629569924239, "Latitude": -10.053438035892858, "img_date": "7/11/19", "id_bbox": "AC_1200013_6", "state": "AC" }, "geometry": { "type": "Point", "coordinates": [ -67.014629569924239, -10.05343803589286 ] } },
{ "type": "Feature", "properties": { "n_cattle": 1.0, "n_cattle_sd": 0.4, "Longitude": -67.013471180681819, "Latitude": -9.9633124941071429, "img_date": "7/11/19", "id_bbox": "AC_1200013_6", "state": "AC" }, "geometry": { "type": "Point", "coordinates": [ -67.013471180681819, -9.963312494107143 ] } },
{ "type": "Feature", "properties": { "n_cattle": 6.0, "n_cattle_sd": 0.748, "Longitude": -67.013471180681819, "Latitude": -9.9644533237499999, "img_date": "7/11/19", "id_bbox": "AC_1200013_6", "state": "AC" }, "geometry": { "type": "Point", "coordinates": [ -67.013471180681819, -9.96445332375 ] } },
{ "type": "Feature", "properties": { "n_cattle": 10.0, "n_cattle_sd": 0.4, "Longitude": -67.013471180681819, "Latitude": -9.9678758126785709, "img_date": "7/11/19", "id_bbox": "AC_1200013_6", "state": "AC" }, "geometry": { "type": "Point", "coordinates": [ -67.013471180681819, -9.967875812678571 ] } },
{ "type": "Feature", "properties": { "n_cattle": 4.0, "n_cattle_sd": 0.0, "Longitude": -67.013471180681819, "Latitude": -9.9690166423214297, "img_date": "7/11/19", "id_bbox": "AC_1200013_6", "state": "AC" }, "geometry": { "type": "Point", "coordinates": [ -67.013471180681819, -9.96901664232143 ] } },
{ "type": "Feature", "properties": { "n_cattle": 1.0, "n_cattle_sd": 0.4, "Longitude": -67.013471180681819, "Latitude": -9.9701574719642867, "img_date": "7/11/19", "id_bbox": "AC_1200013_6", "state": "AC" }, "geometry": { "type": "Point", "coordinates": [ -67.013471180681819, -9.970157471964287 ] } },
{ "type": "Feature", "properties": { "n_cattle": 4.0, "n_cattle_sd": 0.4, "Longitude": -67.013471180681819, "Latitude": -9.9827065980357155, "img_date": "7/11/19", "id_bbox": "AC_1200013_6", "state": "AC" }, "geometry": { "type": "Point", "coordinates": [ -67.013471180681819, -9.982706598035715 ] } },
{ "type": "Feature", "properties": { "n_cattle": 1.0, "n_cattle_sd": 0.632, "Longitude": -67.013471180681819, "Latitude": -10.007804850178571, "img_date": "7/11/19", "id_bbox": "AC_1200013_6", "state": "AC" }, "geometry": { "type": "Point", "coordinates": [ -67.013471180681819, -10.007804850178573 ] } },
{ "type": "Feature", "properties": { "n_cattle": 1.0, "n_cattle_sd": 0.49, "Longitude": -67.013471180681819, "Latitude": -10.021494805892857, "img_date": "7/11/19", "id_bbox": "AC_1200013_6", "state": "AC" }, "geometry": { "type": "Point", "coordinates": [ -67.013471180681819, -10.021494805892857 ] } },
{ "type": "Feature", "properties": { "n_cattle": 1.0, "n_cattle_sd": 0.49, "Longitude": -67.013471180681819, "Latitude": -10.023776465178573, "img_date": "7/11/19", "id_bbox": "AC_1200013_6", "state": "AC" }, "geometry": { "type": "Point", "coordinates": [ -67.013471180681819, -10.023776465178571 ] } },
{ "type": "Feature", "properties": { "n_cattle": 1.0, "n_cattle_sd": 0.0, "Longitude": -67.013471180681819, "Latitude": -10.054578865535715, "img_date": "7/11/19", "id_bbox": "AC_1200013_6", "state": "AC" }, "geometry": { "type": "Point", "coordinates": [ -67.013471180681819, -10.054578865535715 ] } },
{ "type": "Feature", "properties": { "n_cattle": 4.0, "n_cattle_sd": 0.0, "Longitude": -67.013471180681819, "Latitude": -10.055719695178572, "img_date": "7/11/19", "id_bbox": "AC_1200013_6", "state": "AC" }, "geometry": { "type": "Point", "coordinates": [ -67.013471180681819, -10.055719695178572 ] } },
{ "type": "Feature", "properties": { "n_cattle": 15.0, "n_cattle_sd": 0.49, "Longitude": -67.012312791439399, "Latitude": -9.9667349830357139, "img_date": "7/11/19", "id_bbox": "AC_1200013_6", "state": "AC" }, "geometry": { "type": "Point", "coordinates": [ -67.012312791439399, -9.966734983035716 ] } },
{ "type": "Feature", "properties": { "n_cattle": 13.0, "n_cattle_sd": 0.49, "Longitude": -67.012312791439399, "Latitude": -9.9678758126785709, "img_date": "7/11/19", "id_bbox": "AC_1200013_6", "state": "AC" }, "geometry": { "type": "Point", "coordinates": [ -67.012312791439399, -9.967875812678571 ] } },
{ "type": "Feature", "properties": { "n_cattle": 9.0, "n_cattle_sd": 0.4, "Longitude": -67.012312791439399, "Latitude": -9.9690166423214297, "img_date": "7/11/19", "id_bbox": "AC_1200013_6", "state": "AC" }, "geometry": { "type": "Point", "coordinates": [ -67.012312791439399, -9.96901664232143 ] } },
{ "type": "Feature", "properties": { "n_cattle": 7.0, "n_cattle_sd": 0.632, "Longitude": -67.012312791439399, "Latitude": -9.9701574719642867, "img_date": "7/11/19", "id_bbox": "AC_1200013_6", "state": "AC" }, "geometry": { "type": "Point", "coordinates": [ -67.012312791439399, -9.970157471964287 ] } },
{ "type": "Feature", "properties": { "n_cattle": 3.0, "n_cattle_sd": 0.4, "Longitude": -67.012312791439399, "Latitude": -9.9815657683928585, "img_date": "7/11/19", "id_bbox": "AC_1200013_6", "state": "AC" }, "geometry": { "type": "Point", "coordinates": [ -67.012312791439399, -9.981565768392858 ] } },
{ "type": "Feature", "properties": { "n_cattle": 6.0, "n_cattle_sd": 0.894, "Longitude": -67.012312791439399, "Latitude": -9.9827065980357155, "img_date": "7/11/19", "id_bbox": "AC_1200013_6", "state": "AC" }, "geometry": { "type": "Point", "coordinates": [ -67.012312791439399, -9.982706598035715 ] } },
{ "type": "Feature", "properties": { "n_cattle": 10.0, "n_cattle_sd": 0.632, "Longitude": -67.012312791439399, "Latitude": -10.013508998392858, "img_date": "7/11/19", "id_bbox": "AC_1200013_6", "state": "AC" }, "geometry": { "type": "Point", "coordinates": [ -67.012312791439399, -10.013508998392858 ] } },
{ "type": "Feature", "properties": { "n_cattle": 2.0, "n_cattle_sd": 0.4, "Longitude": -67.012312791439399, "Latitude": -10.014649828035715, "img_date": "7/11/19", "id_bbox": "AC_1200013_6", "state": "AC" }, "geometry": { "type": "Point", "coordinates": [ -67.012312791439399, -10.014649828035715 ] } },
{ "type": "Feature", "properties": { "n_cattle": 1.0, "n_cattle_sd": 0.49, "Longitude": -67.012312791439399, "Latitude": -10.021494805892857, "img_date": "7/11/19", "id_bbox": "AC_1200013_6", "state": "AC" }, "geometry": { "type": "Point", "coordinates": [ -67.012312791439399, -10.021494805892859 ] } },
{ "type": "Feature", "properties": { "n_cattle": 1.0, "n_cattle_sd": 0.49, "Longitude": -67.012312791439399, "Latitude": -10.055719695178572, "img_date": "7/11/19", "id_bbox": "AC_1200013_6", "state": "AC" }, "geometry": { "type": "Point", "coordinates": [ -67.012312791439399, -10.055719695178572 ] } },
{ "type": "Feature", "properties": { "n_cattle": 2.0, "n_cattle_sd": 0.4, "Longitude": -67.011154402196965, "Latitude": -9.9633124941071429, "img_date": "7/11/19", "id_bbox": "AC_1200013_6", "state": "AC" }, "geometry": { "type": "Point", "coordinates": [ -67.011154402196965, -9.963312494107145 ] } },
{ "type": "Feature", "properties": { "n_cattle": 7.0, "n_cattle_sd": 0.748, "Longitude": -67.011154402196965, "Latitude": -9.9655941533928569, "img_date": "7/11/19", "id_bbox": "AC_1200013_6", "state": "AC" }, "geometry": { "type": "Point", "coordinates": [ -67.011154402196965, -9.965594153392857 ] } },
{ "type": "Feature", "properties": { "n_cattle": 13.0, "n_cattle_sd": 0.632, "Longitude": -67.011154402196965, "Latitude": -9.9667349830357139, "img_date": "7/11/19", "id_bbox": "AC_1200013_6", "state": "AC" }, "geometry": { "type": "Point", "coordinates": [ -67.011154402196965, -9.966734983035714 ] } },
{ "type": "Feature", "properties": { "n_cattle": 5.0, "n_cattle_sd": 0.49, "Longitude": -67.011154402196965, "Latitude": -9.9678758126785709, "img_date": "7/11/19", "id_bbox": "AC_1200013_6", "state": "AC" }, "geometry": { "type": "Point", "coordinates": [ -67.011154402196965, -9.967875812678571 ] } },
{ "type": "Feature", "properties": { "n_cattle": 12.0, "n_cattle_sd": 0.49, "Longitude": -67.011154402196965, "Latitude": -9.9690166423214297, "img_date": "7/11/19", "id_bbox": "AC_1200013_6", "state": "AC" }, "geometry": { "type": "Point", "coordinates": [ -67.011154402196965, -9.96901664232143 ] } },
{ "type": "Feature", "properties": { "n_cattle": 17.0, "n_cattle_sd": 0.98, "Longitude": -67.011154402196965, "Latitude": -9.9701574719642867, "img_date": "7/11/19", "id_bbox": "AC_1200013_6", "state": "AC" }, "geometry": { "type": "Point", "coordinates": [ -67.011154402196965, -9.970157471964287 ] } },
{ "type": "Feature", "properties": { "n_cattle": 15.0, "n_cattle_sd": 1.265, "Longitude": -67.011154402196965, "Latitude": -9.9712983016071437, "img_date": "7/11/19", "id_bbox": "AC_1200013_6", "state": "AC" }, "geometry": { "type": "Point", "coordinates": [ -67.011154402196965, -9.971298301607144 ] } },
{ "type": "Feature", "properties": { "n_cattle": 11.0, "n_cattle_sd": 0.4, "Longitude": -67.011154402196965, "Latitude": -9.9724391312500007, "img_date": "7/11/19", "id_bbox": "AC_1200013_6", "state": "AC" }, "geometry": { "type": "Point", "coordinates": [ -67.011154402196965, -9.972439131250001 ] } },
{ "type": "Feature", "properties": { "n_cattle": 5.0, "n_cattle_sd": 0.0, "Longitude": -67.011154402196965, "Latitude": -9.9998190426785722, "img_date": "7/11/19", "id_bbox": "AC_1200013_6", "state": "AC" }, "geometry": { "type": "Point", "coordinates": [ -67.011154402196965, -9.99981904267857 ] } },
{ "type": "Feature", "properties": { "n_cattle": 31.0, "n_cattle_sd": 0.748, "Longitude": -67.011154402196965, "Latitude": -10.000959872321429, "img_date": "7/11/19", "id_bbox": "AC_1200013_6", "state": "AC" }, "geometry": { "type": "Point", "coordinates": [ -67.011154402196965, -10.000959872321427 ] } },
{ "type": "Feature", "properties": { "n_cattle": 1.0, "n_cattle_sd": 0.0, "Longitude": -67.011154402196965, "Latitude": -10.031762272678572, "img_date": "7/11/19", "id_bbox": "AC_1200013_6", "state": "AC" }, "geometry": { "type": "Point", "coordinates": [ -67.011154402196965, -10.031762272678574 ] } },
{ "type": "Feature", "properties": { "n_cattle": 7.0, "n_cattle_sd": 0.49, "Longitude": -67.011154402196965, "Latitude": -10.053438035892858, "img_date": "7/11/19", "id_bbox": "AC_1200013_6", "state": "AC" }, "geometry": { "type": "Point", "coordinates": [ -67.011154402196965, -10.053438035892858 ] } },
{ "type": "Feature", "properties": { "n_cattle": 1.0, "n_cattle_sd": 0.0, "Longitude": -67.009996012954545, "Latitude": -9.9610308348214289, "img_date": "7/11/19", "id_bbox": "AC_1200013_6", "state": "AC" }, "geometry": { "type": "Point", "coordinates": [ -67.009996012954545, -9.961030834821431 ] } },
{ "type": "Feature", "properties": { "n_cattle": 7.0, "n_cattle_sd": 0.4, "Longitude": -67.009996012954545, "Latitude": -9.9644533237499999, "img_date": "7/11/19", "id_bbox": "AC_1200013_6", "state": "AC" }, "geometry": { "type": "Point", "coordinates": [ -67.009996012954545, -9.96445332375 ] } },
{ "type": "Feature", "properties": { "n_cattle": 8.0, "n_cattle_sd": 0.632, "Longitude": -67.009996012954545, "Latitude": -9.9655941533928569, "img_date": "7/11/19", "id_bbox": "AC_1200013_6", "state": "AC" }, "geometry": { "type": "Point", "coordinates": [ -67.009996012954545, -9.965594153392857 ] } },
{ "type": "Feature", "properties": { "n_cattle": 4.0, "n_cattle_sd": 0.4, "Longitude": -67.009996012954545, "Latitude": -9.9667349830357139, "img_date": "7/11/19", "id_bbox": "AC_1200013_6", "state": "AC" }, "geometry": { "type": "Point", "coordinates": [ -67.009996012954545, -9.966734983035714 ] } },
{ "type": "Feature", "properties": { "n_cattle": 3.0, "n_cattle_sd": 0.0, "Longitude": -67.009996012954545, "Latitude": -9.9690166423214297, "img_date": "7/11/19", "id_bbox": "AC_1200013_6", "state": "AC" }, "geometry": { "type": "Point", "coordinates": [ -67.009996012954545, -9.96901664232143 ] } },
{ "type": "Feature", "properties": { "n_cattle": 12.0, "n_cattle_sd": 0.49, "Longitude": -67.009996012954545, "Latitude": -9.9701574719642867, "img_date": "7/11/19", "id_bbox": "AC_1200013_6", "state": "AC" }, "geometry": { "type": "Point", "coordinates": [ -67.009996012954545, -9.970157471964287 ] } },
{ "type": "Feature", "properties": { "n_cattle": 15.0, "n_cattle_sd": 0.894, "Longitude": -67.009996012954545, "Latitude": -9.9712983016071437, "img_date": "7/11/19", "id_bbox": "AC_1200013_6", "state": "AC" }, "geometry": { "type": "Point", "coordinates": [ -67.009996012954545, -9.971298301607144 ] } },
{ "type": "Feature", "properties": { "n_cattle": 2.0, "n_cattle_sd": 0.0, "Longitude": -67.009996012954545, "Latitude": -9.9724391312500007, "img_date": "7/11/19", "id_bbox": "AC_1200013_6", "state": "AC" }, "geometry": { "type": "Point", "coordinates": [ -67.009996012954545, -9.972439131250001 ] } },
{ "type": "Feature", "properties": { "n_cattle": 3.0, "n_cattle_sd": 0.4, "Longitude": -67.009996012954545, "Latitude": -9.9735799608928577, "img_date": "7/11/19", "id_bbox": "AC_1200013_6", "state": "AC" }, "geometry": { "type": "Point", "coordinates": [ -67.009996012954545, -9.973579960892858 ] } },
{ "type": "Feature", "properties": { "n_cattle": 11.0, "n_cattle_sd": 0.748, "Longitude": -67.009996012954545, "Latitude": -9.9998190426785722, "img_date": "7/11/19", "id_bbox": "AC_1200013_6", "state": "AC" }, "geometry": { "type": "Point", "coordinates": [ -67.009996012954545, -9.99981904267857 ] } },
{ "type": "Feature", "properties": { "n_cattle": 8.0, "n_cattle_sd": 0.49, "Longitude": -67.009996012954545, "Latitude": -10.000959872321429, "img_date": "7/11/19", "id_bbox": "AC_1200013_6", "state": "AC" }, "geometry": { "type": "Point", "coordinates": [ -67.009996012954545, -10.000959872321427 ] } },
{ "type": "Feature", "properties": { "n_cattle": 1.0, "n_cattle_sd": 0.0, "Longitude": -67.009996012954545, "Latitude": -10.026058124464287, "img_date": "7/11/19", "id_bbox": "AC_1200013_6", "state": "AC" }, "geometry": { "type": "Point", "coordinates": [ -67.009996012954545, -10.026058124464287 ] } },
{ "type": "Feature", "properties": { "n_cattle": 1.0, "n_cattle_sd": 0.748, "Longitude": -67.009996012954545, "Latitude": -10.031762272678572, "img_date": "7/11/19", "id_bbox": "AC_1200013_6", "state": "AC" }, "geometry": { "type": "Point", "coordinates": [ -67.009996012954545, -10.031762272678574 ] } },
{ "type": "Feature", "properties": { "n_cattle": 1.0, "n_cattle_sd": 0.0, "Longitude": -67.008837623712125, "Latitude": -9.9610308348214289, "img_date": "7/11/19", "id_bbox": "AC_1200013_6", "state": "AC" }, "geometry": { "type": "Point", "coordinates": [ -67.008837623712125, -9.961030834821431 ] } },
{ "type": "Feature", "properties": { "n_cattle": 3.0, "n_cattle_sd": 0.49, "Longitude": -67.008837623712125, "Latitude": -9.9644533237499999, "img_date": "7/11/19", "id_bbox": "AC_1200013_6", "state": "AC" }, "geometry": { "type": "Point", "coordinates": [ -67.008837623712125, -9.96445332375 ] } },
{ "type": "Feature", "properties": { "n_cattle": 13.0, "n_cattle_sd": 0.49, "Longitude": -67.008837623712125, "Latitude": -9.9655941533928569, "img_date": "7/11/19", "id_bbox": "AC_1200013_6", "state": "AC" }, "geometry": { "type": "Point", "coordinates": [ -67.008837623712125, -9.965594153392857 ] } },
{ "type": "Feature", "properties": { "n_cattle": 5.0, "n_cattle_sd": 0.0, "Longitude": -67.008837623712125, "Latitude": -9.9667349830357139, "img_date": "7/11/19", "id_bbox": "AC_1200013_6", "state": "AC" }, "geometry": { "type": "Point", "coordinates": [ -67.008837623712125, -9.966734983035716 ] } },
{ "type": "Feature", "properties": { "n_cattle": 5.0, "n_cattle_sd": 0.4, "Longitude": -67.008837623712125, "Latitude": -9.9701574719642867, "img_date": "7/11/19", "id_bbox": "AC_1200013_6", "state": "AC" }, "geometry": { "type": "Point", "coordinates": [ -67.008837623712125, -9.970157471964287 ] } },
{ "type": "Feature", "properties": { "n_cattle": 1.0, "n_cattle_sd": 0.0, "Longitude": -67.008837623712125, "Latitude": -9.9838474276785725, "img_date": "7/11/19", "id_bbox": "AC_1200013_6", "state": "AC" }, "geometry": { "type": "Point", "coordinates": [ -67.008837623712125, -9.983847427678572 ] } },
{ "type": "Feature", "properties": { "n_cattle": 2.0, "n_cattle_sd": 0.0, "Longitude": -67.008837623712125, "Latitude": -10.02491729482143, "img_date": "7/11/19", "id_bbox": "AC_1200013_6", "state": "AC" }, "geometry": { "type": "Point", "coordinates": [ -67.008837623712125, -10.02491729482143 ] } },
{ "type": "Feature", "properties": { "n_cattle": 1.0, "n_cattle_sd": 0.0, "Longitude": -67.008837623712125, "Latitude": -10.031762272678572, "img_date": "7/11/19", "id_bbox": "AC_1200013_6", "state": "AC" }, "geometry": { "type": "Point", "coordinates": [ -67.008837623712125, -10.031762272678574 ] } },
{ "type": "Feature", "properties": { "n_cattle": 1.0, "n_cattle_sd": 0.0, "Longitude": -67.008837623712125, "Latitude": -10.032903102321429, "img_date": "7/11/19", "id_bbox": "AC_1200013_6", "state": "AC" }, "geometry": { "type": "Point", "coordinates": [ -67.008837623712125, -10.032903102321429 ] } },
{ "type": "Feature", "properties": { "n_cattle": 1.0, "n_cattle_sd": 0.4, "Longitude": -67.008837623712125, "Latitude": -10.035184761607143, "img_date": "7/11/19", "id_bbox": "AC_1200013_6", "state": "AC" }, "geometry": { "type": "Point", "coordinates": [ -67.008837623712125, -10.035184761607141 ] } },
{ "type": "Feature", "properties": { "n_cattle": 3.0, "n_cattle_sd": 0.0, "Longitude": -67.008837623712125, "Latitude": -10.053438035892858, "img_date": "7/11/19", "id_bbox": "AC_1200013_6", "state": "AC" }, "geometry": { "type": "Point", "coordinates": [ -67.008837623712125, -10.053438035892858 ] } },
{ "type": "Feature", "properties": { "n_cattle": 5.0, "n_cattle_sd": 1.095, "Longitude": -67.007679234469691, "Latitude": -9.9633124941071429, "img_date": "7/11/19", "id_bbox": "AC_1200013_6", "state": "AC" }, "geometry": { "type": "Point", "coordinates": [ -67.007679234469691, -9.963312494107145 ] } },
{ "type": "Feature", "properties": { "n_cattle": 2.0, "n_cattle_sd": 0.0, "Longitude": -67.007679234469691, "Latitude": -9.9655941533928569, "img_date": "7/11/19", "id_bbox": "AC_1200013_6", "state": "AC" }, "geometry": { "type": "Point", "coordinates": [ -67.007679234469691, -9.965594153392857 ] } },
{ "type": "Feature", "properties": { "n_cattle": 3.0, "n_cattle_sd": 0.49, "Longitude": -67.007679234469691, "Latitude": -9.9667349830357139, "img_date": "7/11/19", "id_bbox": "AC_1200013_6", "state": "AC" }, "geometry": { "type": "Point", "coordinates": [ -67.007679234469691, -9.966734983035714 ] } },
{ "type": "Feature", "properties": { "n_cattle": 5.0, "n_cattle_sd": 0.8, "Longitude": -67.007679234469691, "Latitude": -9.9690166423214297, "img_date": "7/11/19", "id_bbox": "AC_1200013_6", "state": "AC" }, "geometry": { "type": "Point", "coordinates": [ -67.007679234469691, -9.969016642321428 ] } },
{ "type": "Feature", "properties": { "n_cattle": 4.0, "n_cattle_sd": 0.4, "Longitude": -67.007679234469691, "Latitude": -9.9712983016071437, "img_date": "7/11/19", "id_bbox": "AC_1200013_6", "state": "AC" }, "geometry": { "type": "Point", "coordinates": [ -67.007679234469691, -9.971298301607144 ] } },
{ "type": "Feature", "properties": { "n_cattle": 6.0, "n_cattle_sd": 0.748, "Longitude": -67.007679234469691, "Latitude": -9.9724391312500007, "img_date": "7/11/19", "id_bbox": "AC_1200013_6", "state": "AC" }, "geometry": { "type": "Point", "coordinates": [ -67.007679234469691, -9.972439131250001 ] } },
{ "type": "Feature", "properties": { "n_cattle": 1.0, "n_cattle_sd": 0.49, "Longitude": -67.007679234469691, "Latitude": -9.9735799608928577, "img_date": "7/11/19", "id_bbox": "AC_1200013_6", "state": "AC" }, "geometry": { "type": "Point", "coordinates": [ -67.007679234469691, -9.973579960892858 ] } },
{ "type": "Feature", "properties": { "n_cattle": 1.0, "n_cattle_sd": 0.49, "Longitude": -67.007679234469691, "Latitude": -10.034043931964286, "img_date": "7/11/19", "id_bbox": "AC_1200013_6", "state": "AC" }, "geometry": { "type": "Point", "coordinates": [ -67.007679234469691, -10.034043931964286 ] } },
{ "type": "Feature", "properties": { "n_cattle": 1.0, "n_cattle_sd": 0.0, "Longitude": -67.007679234469691, "Latitude": -10.036325591250002, "img_date": "7/11/19", "id_bbox": "AC_1200013_6", "state": "AC" }, "geometry": { "type": "Point", "coordinates": [ -67.007679234469691, -10.036325591250003 ] } },
{ "type": "Feature", "properties": { "n_cattle": 1.0, "n_cattle_sd": 0.4, "Longitude": -67.006520845227271, "Latitude": -9.9644533237499999, "img_date": "7/11/19", "id_bbox": "AC_1200013_6", "state": "AC" }, "geometry": { "type": "Point", "coordinates": [ -67.006520845227271, -9.96445332375 ] } },
{ "type": "Feature", "properties": { "n_cattle": 6.0, "n_cattle_sd": 0.49, "Longitude": -67.006520845227271, "Latitude": -9.9655941533928569, "img_date": "7/11/19", "id_bbox": "AC_1200013_6", "state": "AC" }, "geometry": { "type": "Point", "coordinates": [ -67.006520845227271, -9.965594153392857 ] } },
{ "type": "Feature", "properties": { "n_cattle": 5.0, "n_cattle_sd": 0.4, "Longitude": -67.006520845227271, "Latitude": -9.9667349830357139, "img_date": "7/11/19", "id_bbox": "AC_1200013_6", "state": "AC" }, "geometry": { "type": "Point", "coordinates": [ -67.006520845227271, -9.966734983035714 ] } },
{ "type": "Feature", "properties": { "n_cattle": 4.0, "n_cattle_sd": 0.49, "Longitude": -67.006520845227271, "Latitude": -9.9678758126785709, "img_date": "7/11/19", "id_bbox": "AC_1200013_6", "state": "AC" }, "geometry": { "type": "Point", "coordinates": [ -67.006520845227271, -9.967875812678569 ] } },
{ "type": "Feature", "properties": { "n_cattle": 2.0, "n_cattle_sd": 0.0, "Longitude": -67.006520845227271, "Latitude": -9.9701574719642867, "img_date": "7/11/19", "id_bbox": "AC_1200013_6", "state": "AC" }, "geometry": { "type": "Point", "coordinates": [ -67.006520845227271, -9.970157471964287 ] } },
{ "type": "Feature", "properties": { "n_cattle": 6.0, "n_cattle_sd": 0.49, "Longitude": -67.006520845227271, "Latitude": -9.9712983016071437, "img_date": "7/11/19", "id_bbox": "AC_1200013_6", "state": "AC" }, "geometry": { "type": "Point", "coordinates": [ -67.006520845227271, -9.971298301607142 ] } },
{ "type": "Feature", "properties": { "n_cattle": 5.0, "n_cattle_sd": 0.4, "Longitude": -67.006520845227271, "Latitude": -9.9724391312500007, "img_date": "7/11/19", "id_bbox": "AC_1200013_6", "state": "AC" }, "geometry": { "type": "Point", "coordinates": [ -67.006520845227271, -9.972439131250001 ] } },
{ "type": "Feature", "properties": { "n_cattle": 1.0, "n_cattle_sd": 0.0, "Longitude": -67.006520845227271, "Latitude": -10.016931487321429, "img_date": "7/11/19", "id_bbox": "AC_1200013_6", "state": "AC" }, "geometry": { "type": "Point", "coordinates": [ -67.006520845227271, -10.016931487321427 ] } },
{ "type": "Feature", "properties": { "n_cattle": 1.0, "n_cattle_sd": 0.0, "Longitude": -67.006520845227271, "Latitude": -10.021494805892857, "img_date": "7/11/19", "id_bbox": "AC_1200013_6", "state": "AC" }, "geometry": { "type": "Point", "coordinates": [ -67.006520845227271, -10.021494805892857 ] } },
{ "type": "Feature", "properties": { "n_cattle": 3.0, "n_cattle_sd": 0.49, "Longitude": -67.005362455984852, "Latitude": -9.9655941533928569, "img_date": "7/11/19", "id_bbox": "AC_1200013_6", "state": "AC" }, "geometry": { "type": "Point", "coordinates": [ -67.005362455984852, -9.965594153392855 ] } },
{ "type": "Feature", "properties": { "n_cattle": 4.0, "n_cattle_sd": 0.49, "Longitude": -67.005362455984852, "Latitude": -9.9667349830357139, "img_date": "7/11/19", "id_bbox": "AC_1200013_6", "state": "AC" }, "geometry": { "type": "Point", "coordinates": [ -67.005362455984852, -9.966734983035714 ] } },
{ "type": "Feature", "properties": { "n_cattle": 14.0, "n_cattle_sd": 1.02, "Longitude": -67.005362455984852, "Latitude": -9.9678758126785709, "img_date": "7/11/19", "id_bbox": "AC_1200013_6", "state": "AC" }, "geometry": { "type": "Point", "coordinates": [ -67.005362455984852, -9.967875812678571 ] } },
{ "type": "Feature", "properties": { "n_cattle": 2.0, "n_cattle_sd": 0.4, "Longitude": -67.005362455984852, "Latitude": -9.9690166423214297, "img_date": "7/11/19", "id_bbox": "AC_1200013_6", "state": "AC" }, "geometry": { "type": "Point", "coordinates": [ -67.005362455984852, -9.96901664232143 ] } },
{ "type": "Feature", "properties": { "n_cattle": 5.0, "n_cattle_sd": 0.4, "Longitude": -67.005362455984852, "Latitude": -9.9701574719642867, "img_date": "7/11/19", "id_bbox": "AC_1200013_6", "state": "AC" }, "geometry": { "type": "Point", "coordinates": [ -67.005362455984852, -9.970157471964287 ] } },
{ "type": "Feature", "properties": { "n_cattle": 5.0, "n_cattle_sd": 0.632, "Longitude": -67.005362455984852, "Latitude": -9.9712983016071437, "img_date": "7/11/19", "id_bbox": "AC_1200013_6", "state": "AC" }, "geometry": { "type": "Point", "coordinates": [ -67.005362455984852, -9.971298301607142 ] } },
{ "type": "Feature", "properties": { "n_cattle": 1.0, "n_cattle_sd": 0.49, "Longitude": -67.004204066742417, "Latitude": -9.9644533237499999, "img_date": "7/11/19", "id_bbox": "AC_1200013_6", "state": "AC" }, "geometry": { "type": "Point", "coordinates": [ -67.004204066742417, -9.96445332375 ] } },
{ "type": "Feature", "properties": { "n_cattle": 2.0, "n_cattle_sd": 0.4, "Longitude": -67.004204066742417, "Latitude": -9.9655941533928569, "img_date": "7/11/19", "id_bbox": "AC_1200013_6", "state": "AC" }, "geometry": { "type": "Point", "coordinates": [ -67.004204066742417, -9.965594153392855 ] } },
{ "type": "Feature", "properties": { "n_cattle": 6.0, "n_cattle_sd": 0.4, "Longitude": -67.004204066742417, "Latitude": -9.9690166423214297, "img_date": "7/11/19", "id_bbox": "AC_1200013_6", "state": "AC" }, "geometry": { "type": "Point", "coordinates": [ -67.004204066742417, -9.96901664232143 ] } },
{ "type": "Feature", "properties": { "n_cattle": 9.0, "n_cattle_sd": 0.4, "Longitude": -67.004204066742417, "Latitude": -9.9701574719642867, "img_date": "7/11/19", "id_bbox": "AC_1200013_6", "state": "AC" }, "geometry": { "type": "Point", "coordinates": [ -67.004204066742417, -9.970157471964285 ] } },
{ "type": "Feature", "properties": { "n_cattle": 2.0, "n_cattle_sd": 0.0, "Longitude": -67.004204066742417, "Latitude": -9.9712983016071437, "img_date": "7/11/19", "id_bbox": "AC_1200013_6", "state": "AC" }, "geometry": { "type": "Point", "coordinates": [ -67.004204066742417, -9.971298301607142 ] } },
{ "type": "Feature", "properties": { "n_cattle": 1.0, "n_cattle_sd": 0.0, "Longitude": -67.004204066742417, "Latitude": -9.9735799608928577, "img_date": "7/11/19", "id_bbox": "AC_1200013_6", "state": "AC" }, "geometry": { "type": "Point", "coordinates": [ -67.004204066742417, -9.973579960892858 ] } },
{ "type": "Feature", "properties": { "n_cattle": 2.0, "n_cattle_sd": 0.4, "Longitude": -67.003045677499998, "Latitude": -9.9644533237499999, "img_date": "7/11/19", "id_bbox": "AC_1200013_6", "state": "AC" }, "geometry": { "type": "Point", "coordinates": [ -67.003045677499998, -9.96445332375 ] } },
{ "type": "Feature", "properties": { "n_cattle": 1.0, "n_cattle_sd": 0.0, "Longitude": -67.003045677499998, "Latitude": -9.9655941533928569, "img_date": "7/11/19", "id_bbox": "AC_1200013_6", "state": "AC" }, "geometry": { "type": "Point", "coordinates": [ -67.003045677499998, -9.965594153392857 ] } },
{ "type": "Feature", "properties": { "n_cattle": 1.0, "n_cattle_sd": 0.0, "Longitude": -67.003045677499998, "Latitude": -9.9929740648214285, "img_date": "7/11/19", "id_bbox": "AC_1200013_6", "state": "AC" }, "geometry": { "type": "Point", "coordinates": [ -67.003045677499998, -9.99297406482143 ] } },
{ "type": "Feature", "properties": { "n_cattle": 1.0, "n_cattle_sd": 0.4, "Longitude": -67.003045677499998, "Latitude": -9.9941148944642855, "img_date": "7/11/19", "id_bbox": "AC_1200013_6", "state": "AC" }, "geometry": { "type": "Point", "coordinates": [ -67.003045677499998, -9.994114894464285 ] } },
{ "type": "Feature", "properties": { "n_cattle": 1.0, "n_cattle_sd": 0.49, "Longitude": -67.003045677499998, "Latitude": -9.9986782130357152, "img_date": "7/11/19", "id_bbox": "AC_1200013_6", "state": "AC" }, "geometry": { "type": "Point", "coordinates": [ -67.003045677499998, -9.998678213035715 ] } },
{ "type": "Feature", "properties": { "n_cattle": 1.0, "n_cattle_sd": 0.0, "Longitude": -67.003045677499998, "Latitude": -10.031762272678572, "img_date": "7/11/19", "id_bbox": "AC_1200013_6", "state": "AC" }, "geometry": { "type": "Point", "coordinates": [ -67.003045677499998, -10.031762272678574 ] } },
{ "type": "Feature", "properties": { "n_cattle": 1.0, "n_cattle_sd": 0.0, "Longitude": -67.003045677499998, "Latitude": -10.035184761607143, "img_date": "7/11/19", "id_bbox": "AC_1200013_6", "state": "AC" }, "geometry": { "type": "Point", "coordinates": [ -67.003045677499998, -10.035184761607141 ] } },
{ "type": "Feature", "properties": { "n_cattle": 3.0, "n_cattle_sd": 0.49, "Longitude": -67.001887288257578, "Latitude": -9.9633124941071429, "img_date": "7/11/19", "id_bbox": "AC_1200013_6", "state": "AC" }, "geometry": { "type": "Point", "coordinates": [ -67.001887288257578, -9.963312494107145 ] } },
{ "type": "Feature", "properties": { "n_cattle": 3.0, "n_cattle_sd": 0.49, "Longitude": -67.001887288257578, "Latitude": -9.9895515758928575, "img_date": "7/11/19", "id_bbox": "AC_1200013_6", "state": "AC" }, "geometry": { "type": "Point", "coordinates": [ -67.001887288257578, -9.989551575892859 ] } },
{ "type": "Feature", "properties": { "n_cattle": 7.0, "n_cattle_sd": 0.4, "Longitude": -67.001887288257578, "Latitude": -9.9918332351785715, "img_date": "7/11/19", "id_bbox": "AC_1200013_6", "state": "AC" }, "geometry": { "type": "Point", "coordinates": [ -67.001887288257578, -9.991833235178571 ] } },
{ "type": "Feature", "properties": { "n_cattle": 1.0, "n_cattle_sd": 0.4, "Longitude": -67.001887288257578, "Latitude": -9.9975373833928582, "img_date": "7/11/19", "id_bbox": "AC_1200013_6", "state": "AC" }, "geometry": { "type": "Point", "coordinates": [ -67.001887288257578, -9.997537383392858 ] } },
{ "type": "Feature", "properties": { "n_cattle": 1.0, "n_cattle_sd": 0.49, "Longitude": -67.001887288257578, "Latitude": -9.9986782130357152, "img_date": "7/11/19", "id_bbox": "AC_1200013_6", "state": "AC" }, "geometry": { "type": "Point", "coordinates": [ -67.001887288257578, -9.998678213035715 ] } },
{ "type": "Feature", "properties": { "n_cattle": 1.0, "n_cattle_sd": 0.49, "Longitude": -67.001887288257578, "Latitude": -10.00438236125, "img_date": "7/11/19", "id_bbox": "AC_1200013_6", "state": "AC" }, "geometry": { "type": "Point", "coordinates": [ -67.001887288257578, -10.004382361250002 ] } },
{ "type": "Feature", "properties": { "n_cattle": 1.0, "n_cattle_sd": 0.0, "Longitude": -67.001887288257578, "Latitude": -10.026058124464287, "img_date": "7/11/19", "id_bbox": "AC_1200013_6", "state": "AC" }, "geometry": { "type": "Point", "coordinates": [ -67.001887288257578, -10.026058124464287 ] } },
{ "type": "Feature", "properties": { "n_cattle": 7.0, "n_cattle_sd": 0.4, "Longitude": -67.001887288257578, "Latitude": -10.032903102321429, "img_date": "7/11/19", "id_bbox": "AC_1200013_6", "state": "AC" }, "geometry": { "type": "Point", "coordinates": [ -67.001887288257578, -10.032903102321429 ] } },
{ "type": "Feature", "properties": { "n_cattle": 13.0, "n_cattle_sd": 0.8, "Longitude": -67.001887288257578, "Latitude": -10.038607250535716, "img_date": "7/11/19", "id_bbox": "AC_1200013_6", "state": "AC" }, "geometry": { "type": "Point", "coordinates": [ -67.001887288257578, -10.038607250535716 ] } },
{ "type": "Feature", "properties": { "n_cattle": 1.0, "n_cattle_sd": 0.4, "Longitude": -67.001887288257578, "Latitude": -10.039748080178573, "img_date": "7/11/19", "id_bbox": "AC_1200013_6", "state": "AC" }, "geometry": { "type": "Point", "coordinates": [ -67.001887288257578, -10.039748080178573 ] } },
{ "type": "Feature", "properties": { "n_cattle": 1.0, "n_cattle_sd": 0.4, "Longitude": -67.001887288257578, "Latitude": -10.051156376607144, "img_date": "7/11/19", "id_bbox": "AC_1200013_6", "state": "AC" }, "geometry": { "type": "Point", "coordinates": [ -67.001887288257578, -10.051156376607144 ] } },
{ "type": "Feature", "properties": { "n_cattle": 3.0, "n_cattle_sd": 0.49, "Longitude": -67.000728899015158, "Latitude": -9.9895515758928575, "img_date": "7/11/19", "id_bbox": "AC_1200013_6", "state": "AC" }, "geometry": { "type": "Point", "coordinates": [ -67.000728899015158, -9.989551575892857 ] } },
{ "type": "Feature", "properties": { "n_cattle": 1.0, "n_cattle_sd": 0.4, "Longitude": -67.000728899015158, "Latitude": -9.9918332351785715, "img_date": "7/11/19", "id_bbox": "AC_1200013_6", "state": "AC" }, "geometry": { "type": "Point", "coordinates": [ -67.000728899015158, -9.99183323517857 ] } },
{ "type": "Feature", "properties": { "n_cattle": 1.0, "n_cattle_sd": 0.49, "Longitude": -67.000728899015158, "Latitude": -9.9929740648214285, "img_date": "7/11/19", "id_bbox": "AC_1200013_6", "state": "AC" }, "geometry": { "type": "Point", "coordinates": [ -67.000728899015158, -9.99297406482143 ] } },
{ "type": "Feature", "properties": { "n_cattle": 1.0, "n_cattle_sd": 0.0, "Longitude": -67.000728899015158, "Latitude": -10.005523190892857, "img_date": "7/11/19", "id_bbox": "AC_1200013_6", "state": "AC" }, "geometry": { "type": "Point", "coordinates": [ -67.000728899015158, -10.005523190892855 ] } },
{ "type": "Feature", "properties": { "n_cattle": 1.0, "n_cattle_sd": 0.0, "Longitude": -67.000728899015158, "Latitude": -10.007804850178571, "img_date": "7/11/19", "id_bbox": "AC_1200013_6", "state": "AC" }, "geometry": { "type": "Point", "coordinates": [ -67.000728899015158, -10.007804850178573 ] } },
{ "type": "Feature", "properties": { "n_cattle": 1.0, "n_cattle_sd": 0.0, "Longitude": -67.000728899015158, "Latitude": -10.013508998392858, "img_date": "7/11/19", "id_bbox": "AC_1200013_6", "state": "AC" }, "geometry": { "type": "Point", "coordinates": [ -67.000728899015158, -10.013508998392858 ] } },
{ "type": "Feature", "properties": { "n_cattle": 1.0, "n_cattle_sd": 0.0, "Longitude": -67.000728899015158, "Latitude": -10.014649828035715, "img_date": "7/11/19", "id_bbox": "AC_1200013_6", "state": "AC" }, "geometry": { "type": "Point", "coordinates": [ -67.000728899015158, -10.014649828035715 ] } },
{ "type": "Feature", "properties": { "n_cattle": 1.0, "n_cattle_sd": 0.0, "Longitude": -67.000728899015158, "Latitude": -10.016931487321429, "img_date": "7/11/19", "id_bbox": "AC_1200013_6", "state": "AC" }, "geometry": { "type": "Point", "coordinates": [ -67.000728899015158, -10.016931487321427 ] } },
{ "type": "Feature", "properties": { "n_cattle": 1.0, "n_cattle_sd": 0.49, "Longitude": -67.000728899015158, "Latitude": -10.036325591250002, "img_date": "7/11/19", "id_bbox": "AC_1200013_6", "state": "AC" }, "geometry": { "type": "Point", "coordinates": [ -67.000728899015158, -10.036325591250002 ] } },
{ "type": "Feature", "properties": { "n_cattle": 1.0, "n_cattle_sd": 0.0, "Longitude": -67.000728899015158, "Latitude": -10.039748080178573, "img_date": "7/11/19", "id_bbox": "AC_1200013_6", "state": "AC" }, "geometry": { "type": "Point", "coordinates": [ -67.000728899015158, -10.039748080178573 ] } },
{ "type": "Feature", "properties": { "n_cattle": 9.0, "n_cattle_sd": 0.49, "Longitude": -67.000728899015158, "Latitude": -10.048874717321429, "img_date": "7/11/19", "id_bbox": "AC_1200013_6", "state": "AC" }, "geometry": { "type": "Point", "coordinates": [ -67.000728899015158, -10.048874717321429 ] } },
{ "type": "Feature", "properties": { "n_cattle": 7.0, "n_cattle_sd": 0.4, "Longitude": -67.000728899015158, "Latitude": -10.050015546964286, "img_date": "7/11/19", "id_bbox": "AC_1200013_6", "state": "AC" }, "geometry": { "type": "Point", "coordinates": [ -67.000728899015158, -10.050015546964284 ] } },
{ "type": "Feature", "properties": { "n_cattle": 1.0, "n_cattle_sd": 0.4, "Longitude": -66.999570509772724, "Latitude": -9.9655941533928569, "img_date": "7/11/19", "id_bbox": "AC_1200013_6", "state": "AC" }, "geometry": { "type": "Point", "coordinates": [ -66.999570509772724, -9.965594153392855 ] } },
{ "type": "Feature", "properties": { "n_cattle": 1.0, "n_cattle_sd": 0.0, "Longitude": -66.999570509772724, "Latitude": -9.9884107462500005, "img_date": "7/11/19", "id_bbox": "AC_1200013_6", "state": "AC" }, "geometry": { "type": "Point", "coordinates": [ -66.999570509772724, -9.98841074625 ] } },
{ "type": "Feature", "properties": { "n_cattle": 1.0, "n_cattle_sd": 0.4, "Longitude": -66.999570509772724, "Latitude": -9.9941148944642855, "img_date": "7/11/19", "id_bbox": "AC_1200013_6", "state": "AC" }, "geometry": { "type": "Point", "coordinates": [ -66.999570509772724, -9.994114894464285 ] } },
{ "type": "Feature", "properties": { "n_cattle": 9.0, "n_cattle_sd": 0.49, "Longitude": -66.999570509772724, "Latitude": -10.013508998392858, "img_date": "7/11/19", "id_bbox": "AC_1200013_6", "state": "AC" }, "geometry": { "type": "Point", "coordinates": [ -66.999570509772724, -10.013508998392858 ] } },
{ "type": "Feature", "properties": { "n_cattle": 5.0, "n_cattle_sd": 0.0, "Longitude": -66.999570509772724, "Latitude": -10.032903102321429, "img_date": "7/11/19", "id_bbox": "AC_1200013_6", "state": "AC" }, "geometry": { "type": "Point", "coordinates": [ -66.999570509772724, -10.032903102321429 ] } },
{ "type": "Feature", "properties": { "n_cattle": 5.0, "n_cattle_sd": 0.49, "Longitude": -66.999570509772724, "Latitude": -10.04088890982143, "img_date": "7/11/19", "id_bbox": "AC_1200013_6", "state": "AC" }, "geometry": { "type": "Point", "coordinates": [ -66.999570509772724, -10.04088890982143 ] } },
{ "type": "Feature", "properties": { "n_cattle": 1.0, "n_cattle_sd": 0.0, "Longitude": -66.999570509772724, "Latitude": -10.042029739464287, "img_date": "7/11/19", "id_bbox": "AC_1200013_6", "state": "AC" }, "geometry": { "type": "Point", "coordinates": [ -66.999570509772724, -10.042029739464287 ] } },
{ "type": "Feature", "properties": { "n_cattle": 2.0, "n_cattle_sd": 0.0, "Longitude": -66.998412120530304, "Latitude": -9.9952557241071425, "img_date": "7/11/19", "id_bbox": "AC_1200013_6", "state": "AC" }, "geometry": { "type": "Point", "coordinates": [ -66.998412120530318, -9.995255724107142 ] } },
{ "type": "Feature", "properties": { "n_cattle": 4.0, "n_cattle_sd": 0.4, "Longitude": -66.998412120530304, "Latitude": -10.000959872321429, "img_date": "7/11/19", "id_bbox": "AC_1200013_6", "state": "AC" }, "geometry": { "type": "Point", "coordinates": [ -66.998412120530318, -10.000959872321429 ] } },
{ "type": "Feature", "properties": { "n_cattle": 5.0, "n_cattle_sd": 0.0, "Longitude": -66.998412120530304, "Latitude": -10.016931487321429, "img_date": "7/11/19", "id_bbox": "AC_1200013_6", "state": "AC" }, "geometry": { "type": "Point", "coordinates": [ -66.998412120530318, -10.016931487321427 ] } },
{ "type": "Feature", "properties": { "n_cattle": 2.0, "n_cattle_sd": 0.49, "Longitude": -66.998412120530304, "Latitude": -10.028339783750001, "img_date": "7/11/19", "id_bbox": "AC_1200013_6", "state": "AC" }, "geometry": { "type": "Point", "coordinates": [ -66.998412120530318, -10.028339783749999 ] } },
{ "type": "Feature", "properties": { "n_cattle": 2.0, "n_cattle_sd": 0.4, "Longitude": -66.998412120530304, "Latitude": -10.037466420892859, "img_date": "7/11/19", "id_bbox": "AC_1200013_6", "state": "AC" }, "geometry": { "type": "Point", "coordinates": [ -66.998412120530318, -10.03746642089286 ] } },
{ "type": "Feature", "properties": { "n_cattle": 3.0, "n_cattle_sd": 0.4, "Longitude": -66.998412120530304, "Latitude": -10.038607250535716, "img_date": "7/11/19", "id_bbox": "AC_1200013_6", "state": "AC" }, "geometry": { "type": "Point", "coordinates": [ -66.998412120530318, -10.038607250535716 ] } },
{ "type": "Feature", "properties": { "n_cattle": 19.0, "n_cattle_sd": 0.8, "Longitude": -66.998412120530304, "Latitude": -10.042029739464287, "img_date": "7/11/19", "id_bbox": "AC_1200013_6", "state": "AC" }, "geometry": { "type": "Point", "coordinates": [ -66.998412120530318, -10.042029739464287 ] } },
{ "type": "Feature", "properties": { "n_cattle": 9.0, "n_cattle_sd": 0.49, "Longitude": -66.998412120530304, "Latitude": -10.043170569107144, "img_date": "7/11/19", "id_bbox": "AC_1200013_6", "state": "AC" }, "geometry": { "type": "Point", "coordinates": [ -66.998412120530318, -10.043170569107144 ] } },
{ "type": "Feature", "properties": { "n_cattle": 1.0, "n_cattle_sd": 0.0, "Longitude": -66.997253731287884, "Latitude": -9.9667349830357139, "img_date": "7/11/19", "id_bbox": "AC_1200013_6", "state": "AC" }, "geometry": { "type": "Point", "coordinates": [ -66.997253731287884, -9.966734983035714 ] } },
{ "type": "Feature", "properties": { "n_cattle": 1.0, "n_cattle_sd": 0.748, "Longitude": -66.997253731287884, "Latitude": -9.9678758126785709, "img_date": "7/11/19", "id_bbox": "AC_1200013_6", "state": "AC" }, "geometry": { "type": "Point", "coordinates": [ -66.997253731287884, -9.967875812678571 ] } },
{ "type": "Feature", "properties": { "n_cattle": 1.0, "n_cattle_sd": 0.49, "Longitude": -66.997253731287884, "Latitude": -9.9941148944642855, "img_date": "7/11/19", "id_bbox": "AC_1200013_6", "state": "AC" }, "geometry": { "type": "Point", "coordinates": [ -66.997253731287884, -9.994114894464285 ] } },
{ "type": "Feature", "properties": { "n_cattle": 5.0, "n_cattle_sd": 0.4, "Longitude": -66.997253731287884, "Latitude": -10.000959872321429, "img_date": "7/11/19", "id_bbox": "AC_1200013_6", "state": "AC" }, "geometry": { "type": "Point", "coordinates": [ -66.997253731287884, -10.000959872321427 ] } },
{ "type": "Feature", "properties": { "n_cattle": 2.0, "n_cattle_sd": 0.0, "Longitude": -66.997253731287884, "Latitude": -10.007804850178571, "img_date": "7/11/19", "id_bbox": "AC_1200013_6", "state": "AC" }, "geometry": { "type": "Point", "coordinates": [ -66.997253731287884, -10.007804850178573 ] } },
{ "type": "Feature", "properties": { "n_cattle": 3.0, "n_cattle_sd": 0.49, "Longitude": -66.997253731287884, "Latitude": -10.00894567982143, "img_date": "7/11/19", "id_bbox": "AC_1200013_6", "state": "AC" }, "geometry": { "type": "Point", "coordinates": [ -66.997253731287884, -10.00894567982143 ] } },
{ "type": "Feature", "properties": { "n_cattle": 6.0, "n_cattle_sd": 0.4, "Longitude": -66.997253731287884, "Latitude": -10.010086509464287, "img_date": "7/11/19", "id_bbox": "AC_1200013_6", "state": "AC" }, "geometry": { "type": "Point", "coordinates": [ -66.997253731287884, -10.010086509464287 ] } },
{ "type": "Feature", "properties": { "n_cattle": 5.0, "n_cattle_sd": 0.0, "Longitude": -66.997253731287884, "Latitude": -10.016931487321429, "img_date": "7/11/19", "id_bbox": "AC_1200013_6", "state": "AC" }, "geometry": { "type": "Point", "coordinates": [ -66.997253731287884, -10.016931487321427 ] } },
{ "type": "Feature", "properties": { "n_cattle": 8.0, "n_cattle_sd": 0.49, "Longitude": -66.997253731287884, "Latitude": -10.035184761607143, "img_date": "7/11/19", "id_bbox": "AC_1200013_6", "state": "AC" }, "geometry": { "type": "Point", "coordinates": [ -66.997253731287884, -10.035184761607141 ] } },
{ "type": "Feature", "properties": { "n_cattle": 2.0, "n_cattle_sd": 0.4, "Longitude": -66.997253731287884, "Latitude": -10.037466420892859, "img_date": "7/11/19", "id_bbox": "AC_1200013_6", "state": "AC" }, "geometry": { "type": "Point", "coordinates": [ -66.997253731287884, -10.037466420892859 ] } },
{ "type": "Feature", "properties": { "n_cattle": 10.0, "n_cattle_sd": 0.4, "Longitude": -66.997253731287884, "Latitude": -10.038607250535716, "img_date": "7/11/19", "id_bbox": "AC_1200013_6", "state": "AC" }, "geometry": { "type": "Point", "coordinates": [ -66.997253731287884, -10.038607250535714 ] } },
{ "type": "Feature", "properties": { "n_cattle": 2.0, "n_cattle_sd": 0.98, "Longitude": -66.997253731287884, "Latitude": -10.042029739464287, "img_date": "7/11/19", "id_bbox": "AC_1200013_6", "state": "AC" }, "geometry": { "type": "Point", "coordinates": [ -66.997253731287884, -10.042029739464287 ] } },
{ "type": "Feature", "properties": { "n_cattle": 3.0, "n_cattle_sd": 0.4, "Longitude": -66.997253731287884, "Latitude": -10.043170569107144, "img_date": "7/11/19", "id_bbox": "AC_1200013_6", "state": "AC" }, "geometry": { "type": "Point", "coordinates": [ -66.997253731287884, -10.043170569107144 ] } },
{ "type": "Feature", "properties": { "n_cattle": 1.0, "n_cattle_sd": 0.4, "Longitude": -66.997253731287884, "Latitude": -10.044311398750001, "img_date": "7/11/19", "id_bbox": "AC_1200013_6", "state": "AC" }, "geometry": { "type": "Point", "coordinates": [ -66.997253731287884, -10.044311398750001 ] } },
{ "type": "Feature", "properties": { "n_cattle": 2.0, "n_cattle_sd": 0.4, "Longitude": -66.997253731287884, "Latitude": -10.045452228392858, "img_date": "7/11/19", "id_bbox": "AC_1200013_6", "state": "AC" }, "geometry": { "type": "Point", "coordinates": [ -66.997253731287884, -10.045452228392856 ] } },
{ "type": "Feature", "properties": { "n_cattle": 3.0, "n_cattle_sd": 0.4, "Longitude": -66.99609534204545, "Latitude": -10.000959872321429, "img_date": "7/11/19", "id_bbox": "AC_1200013_6", "state": "AC" }, "geometry": { "type": "Point", "coordinates": [ -66.99609534204545, -10.000959872321427 ] } },
{ "type": "Feature", "properties": { "n_cattle": 1.0, "n_cattle_sd": 0.0, "Longitude": -66.99609534204545, "Latitude": -10.005523190892857, "img_date": "7/11/19", "id_bbox": "AC_1200013_6", "state": "AC" }, "geometry": { "type": "Point", "coordinates": [ -66.99609534204545, -10.005523190892857 ] } },
{ "type": "Feature", "properties": { "n_cattle": 4.0, "n_cattle_sd": 0.4, "Longitude": -66.99609534204545, "Latitude": -10.00894567982143, "img_date": "7/11/19", "id_bbox": "AC_1200013_6", "state": "AC" }, "geometry": { "type": "Point", "coordinates": [ -66.99609534204545, -10.00894567982143 ] } },
{ "type": "Feature", "properties": { "n_cattle": 1.0, "n_cattle_sd": 0.4, "Longitude": -66.99609534204545, "Latitude": -10.010086509464287, "img_date": "7/11/19", "id_bbox": "AC_1200013_6", "state": "AC" }, "geometry": { "type": "Point", "coordinates": [ -66.99609534204545, -10.010086509464287 ] } },
{ "type": "Feature", "properties": { "n_cattle": 1.0, "n_cattle_sd": 0.4, "Longitude": -66.99609534204545, "Latitude": -10.011227339107144, "img_date": "7/11/19", "id_bbox": "AC_1200013_6", "state": "AC" }, "geometry": { "type": "Point", "coordinates": [ -66.99609534204545, -10.011227339107144 ] } },
{ "type": "Feature", "properties": { "n_cattle": 1.0, "n_cattle_sd": 0.4, "Longitude": -66.99609534204545, "Latitude": -10.012368168750001, "img_date": "7/11/19", "id_bbox": "AC_1200013_6", "state": "AC" }, "geometry": { "type": "Point", "coordinates": [ -66.99609534204545, -10.012368168750003 ] } },
{ "type": "Feature", "properties": { "n_cattle": 1.0, "n_cattle_sd": 0.4, "Longitude": -66.99609534204545, "Latitude": -10.035184761607143, "img_date": "7/11/19", "id_bbox": "AC_1200013_6", "state": "AC" }, "geometry": { "type": "Point", "coordinates": [ -66.99609534204545, -10.035184761607141 ] } },
{ "type": "Feature", "properties": { "n_cattle": 1.0, "n_cattle_sd": 0.0, "Longitude": -66.99609534204545, "Latitude": -10.036325591250002, "img_date": "7/11/19", "id_bbox": "AC_1200013_6", "state": "AC" }, "geometry": { "type": "Point", "coordinates": [ -66.99609534204545, -10.036325591250003 ] } },
{ "type": "Feature", "properties": { "n_cattle": 2.0, "n_cattle_sd": 0.0, "Longitude": -66.99609534204545, "Latitude": -10.038607250535716, "img_date": "7/11/19", "id_bbox": "AC_1200013_6", "state": "AC" }, "geometry": { "type": "Point", "coordinates": [ -66.99609534204545, -10.038607250535716 ] } },
{ "type": "Feature", "properties": { "n_cattle": 7.0, "n_cattle_sd": 0.4, "Longitude": -66.99609534204545, "Latitude": -10.039748080178573, "img_date": "7/11/19", "id_bbox": "AC_1200013_6", "state": "AC" }, "geometry": { "type": "Point", "coordinates": [ -66.99609534204545, -10.039748080178573 ] } },
{ "type": "Feature", "properties": { "n_cattle": 1.0, "n_cattle_sd": 0.4, "Longitude": -66.99609534204545, "Latitude": -10.045452228392858, "img_date": "7/11/19", "id_bbox": "AC_1200013_6", "state": "AC" }, "geometry": { "type": "Point", "coordinates": [ -66.99609534204545, -10.045452228392858 ] } },
{ "type": "Feature", "properties": { "n_cattle": 1.0, "n_cattle_sd": 0.0, "Longitude": -66.99493695280303, "Latitude": -9.9690166423214297, "img_date": "7/11/19", "id_bbox": "AC_1200013_6", "state": "AC" }, "geometry": { "type": "Point", "coordinates": [ -66.99493695280303, -9.96901664232143 ] } },
{ "type": "Feature", "properties": { "n_cattle": 1.0, "n_cattle_sd": 0.4, "Longitude": -66.99493695280303, "Latitude": -9.9770024498214287, "img_date": "7/11/19", "id_bbox": "AC_1200013_6", "state": "AC" }, "geometry": { "type": "Point", "coordinates": [ -66.99493695280303, -9.977002449821429 ] } },
{ "type": "Feature", "properties": { "n_cattle": 1.0, "n_cattle_sd": 0.0, "Longitude": -66.99493695280303, "Latitude": -10.00894567982143, "img_date": "7/11/19", "id_bbox": "AC_1200013_6", "state": "AC" }, "geometry": { "type": "Point", "coordinates": [ -66.99493695280303, -10.00894567982143 ] } },
{ "type": "Feature", "properties": { "n_cattle": 1.0, "n_cattle_sd": 0.49, "Longitude": -66.99493695280303, "Latitude": -10.034043931964286, "img_date": "7/11/19", "id_bbox": "AC_1200013_6", "state": "AC" }, "geometry": { "type": "Point", "coordinates": [ -66.99493695280303, -10.034043931964286 ] } },
{ "type": "Feature", "properties": { "n_cattle": 1.0, "n_cattle_sd": 0.4, "Longitude": -66.99493695280303, "Latitude": -10.037466420892859, "img_date": "7/11/19", "id_bbox": "AC_1200013_6", "state": "AC" }, "geometry": { "type": "Point", "coordinates": [ -66.99493695280303, -10.037466420892859 ] } },
{ "type": "Feature", "properties": { "n_cattle": 1.0, "n_cattle_sd": 0.4, "Longitude": -66.99493695280303, "Latitude": -10.038607250535716, "img_date": "7/11/19", "id_bbox": "AC_1200013_6", "state": "AC" }, "geometry": { "type": "Point", "coordinates": [ -66.99493695280303, -10.038607250535716 ] } },
{ "type": "Feature", "properties": { "n_cattle": 2.0, "n_cattle_sd": 0.4, "Longitude": -66.99493695280303, "Latitude": -10.039748080178573, "img_date": "7/11/19", "id_bbox": "AC_1200013_6", "state": "AC" }, "geometry": { "type": "Point", "coordinates": [ -66.99493695280303, -10.039748080178573 ] } },
{ "type": "Feature", "properties": { "n_cattle": 1.0, "n_cattle_sd": 0.4, "Longitude": -66.99493695280303, "Latitude": -10.04088890982143, "img_date": "7/11/19", "id_bbox": "AC_1200013_6", "state": "AC" }, "geometry": { "type": "Point", "coordinates": [ -66.99493695280303, -10.04088890982143 ] } },
{ "type": "Feature", "properties": { "n_cattle": 1.0, "n_cattle_sd": 0.49, "Longitude": -66.99493695280303, "Latitude": -10.042029739464287, "img_date": "7/11/19", "id_bbox": "AC_1200013_6", "state": "AC" }, "geometry": { "type": "Point", "coordinates": [ -66.99493695280303, -10.042029739464287 ] } },
{ "type": "Feature", "properties": { "n_cattle": 1.0, "n_cattle_sd": 0.0, "Longitude": -66.99377856356061, "Latitude": -9.9655941533928569, "img_date": "7/11/19", "id_bbox": "AC_1200013_6", "state": "AC" }, "geometry": { "type": "Point", "coordinates": [ -66.99377856356061, -9.965594153392857 ] } },
{ "type": "Feature", "properties": { "n_cattle": 1.0, "n_cattle_sd": 0.4, "Longitude": -66.99377856356061, "Latitude": -9.9952557241071425, "img_date": "7/11/19", "id_bbox": "AC_1200013_6", "state": "AC" }, "geometry": { "type": "Point", "coordinates": [ -66.99377856356061, -9.995255724107142 ] } },
{ "type": "Feature", "properties": { "n_cattle": 1.0, "n_cattle_sd": 0.0, "Longitude": -66.99377856356061, "Latitude": -10.005523190892857, "img_date": "7/11/19", "id_bbox": "AC_1200013_6", "state": "AC" }, "geometry": { "type": "Point", "coordinates": [ -66.99377856356061, -10.005523190892857 ] } },
{ "type": "Feature", "properties": { "n_cattle": 2.0, "n_cattle_sd": 0.4, "Longitude": -66.99377856356061, "Latitude": -10.037466420892859, "img_date": "7/11/19", "id_bbox": "AC_1200013_6", "state": "AC" }, "geometry": { "type": "Point", "coordinates": [ -66.99377856356061, -10.03746642089286 ] } },
{ "type": "Feature", "properties": { "n_cattle": 1.0, "n_cattle_sd": 0.4, "Longitude": -66.99377856356061, "Latitude": -10.038607250535716, "img_date": "7/11/19", "id_bbox": "AC_1200013_6", "state": "AC" }, "geometry": { "type": "Point", "coordinates": [ -66.99377856356061, -10.038607250535716 ] } },
{ "type": "Feature", "properties": { "n_cattle": 2.0, "n_cattle_sd": 0.4, "Longitude": -66.992620174318176, "Latitude": -9.9758616201785717, "img_date": "7/11/19", "id_bbox": "AC_1200013_6", "state": "AC" }, "geometry": { "type": "Point", "coordinates": [ -66.992620174318176, -9.975861620178572 ] } },
{ "type": "Feature", "properties": { "n_cattle": 3.0, "n_cattle_sd": 0.0, "Longitude": -66.992620174318176, "Latitude": -9.9861290869642865, "img_date": "7/11/19", "id_bbox": "AC_1200013_6", "state": "AC" }, "geometry": { "type": "Point", "coordinates": [ -66.992620174318176, -9.986129086964286 ] } },
{ "type": "Feature", "properties": { "n_cattle": 6.0, "n_cattle_sd": 0.4, "Longitude": -66.992620174318176, "Latitude": -9.9872699166071435, "img_date": "7/11/19", "id_bbox": "AC_1200013_6", "state": "AC" }, "geometry": { "type": "Point", "coordinates": [ -66.992620174318176, -9.987269916607143 ] } },
{ "type": "Feature", "properties": { "n_cattle": 1.0, "n_cattle_sd": 0.0, "Longitude": -66.992620174318176, "Latitude": -9.9941148944642855, "img_date": "7/11/19", "id_bbox": "AC_1200013_6", "state": "AC" }, "geometry": { "type": "Point", "coordinates": [ -66.992620174318176, -9.994114894464285 ] } },
{ "type": "Feature", "properties": { "n_cattle": 10.0, "n_cattle_sd": 0.98, "Longitude": -66.992620174318176, "Latitude": -10.000959872321429, "img_date": "7/11/19", "id_bbox": "AC_1200013_6", "state": "AC" }, "geometry": { "type": "Point", "coordinates": [ -66.992620174318176, -10.000959872321429 ] } },
{ "type": "Feature", "properties": { "n_cattle": 1.0, "n_cattle_sd": 0.4, "Longitude": -66.992620174318176, "Latitude": -10.005523190892857, "img_date": "7/11/19", "id_bbox": "AC_1200013_6", "state": "AC" }, "geometry": { "type": "Point", "coordinates": [ -66.992620174318176, -10.005523190892857 ] } },
{ "type": "Feature", "properties": { "n_cattle": 1.0, "n_cattle_sd": 0.0, "Longitude": -66.992620174318176, "Latitude": -10.012368168750001, "img_date": "7/11/19", "id_bbox": "AC_1200013_6", "state": "AC" }, "geometry": { "type": "Point", "coordinates": [ -66.992620174318176, -10.012368168750003 ] } },
{ "type": "Feature", "properties": { "n_cattle": 2.0, "n_cattle_sd": 0.0, "Longitude": -66.992620174318176, "Latitude": -10.038607250535716, "img_date": "7/11/19", "id_bbox": "AC_1200013_6", "state": "AC" }, "geometry": { "type": "Point", "coordinates": [ -66.992620174318176, -10.038607250535716 ] } },
{ "type": "Feature", "properties": { "n_cattle": 3.0, "n_cattle_sd": 0.8, "Longitude": -66.991461785075757, "Latitude": -9.9667349830357139, "img_date": "7/11/19", "id_bbox": "AC_1200013_6", "state": "AC" }, "geometry": { "type": "Point", "coordinates": [ -66.991461785075757, -9.966734983035714 ] } },
{ "type": "Feature", "properties": { "n_cattle": 4.0, "n_cattle_sd": 0.49, "Longitude": -66.991461785075757, "Latitude": -9.9747207905357147, "img_date": "7/11/19", "id_bbox": "AC_1200013_6", "state": "AC" }, "geometry": { "type": "Point", "coordinates": [ -66.991461785075757, -9.974720790535715 ] } },
{ "type": "Feature", "properties": { "n_cattle": 2.0, "n_cattle_sd": 0.4, "Longitude": -66.991461785075757, "Latitude": -9.9895515758928575, "img_date": "7/11/19", "id_bbox": "AC_1200013_6", "state": "AC" }, "geometry": { "type": "Point", "coordinates": [ -66.991461785075757, -9.989551575892859 ] } },
{ "type": "Feature", "properties": { "n_cattle": 1.0, "n_cattle_sd": 0.0, "Longitude": -66.991461785075757, "Latitude": -9.9906924055357145, "img_date": "7/11/19", "id_bbox": "AC_1200013_6", "state": "AC" }, "geometry": { "type": "Point", "coordinates": [ -66.991461785075757, -9.990692405535714 ] } },
{ "type": "Feature", "properties": { "n_cattle": 2.0, "n_cattle_sd": 0.4, "Longitude": -66.991461785075757, "Latitude": -9.9918332351785715, "img_date": "7/11/19", "id_bbox": "AC_1200013_6", "state": "AC" }, "geometry": { "type": "Point", "coordinates": [ -66.991461785075757, -9.991833235178571 ] } },
{ "type": "Feature", "properties": { "n_cattle": 1.0, "n_cattle_sd": 0.0, "Longitude": -66.991461785075757, "Latitude": -9.9975373833928582, "img_date": "7/11/19", "id_bbox": "AC_1200013_6", "state": "AC" }, "geometry": { "type": "Point", "coordinates": [ -66.991461785075757, -9.99753738339286 ] } },
{ "type": "Feature", "properties": { "n_cattle": 1.0, "n_cattle_sd": 0.49, "Longitude": -66.991461785075757, "Latitude": -10.007804850178571, "img_date": "7/11/19", "id_bbox": "AC_1200013_6", "state": "AC" }, "geometry": { "type": "Point", "coordinates": [ -66.991461785075757, -10.007804850178573 ] } },
{ "type": "Feature", "properties": { "n_cattle": 2.0, "n_cattle_sd": 0.4, "Longitude": -66.991461785075757, "Latitude": -10.043170569107144, "img_date": "7/11/19", "id_bbox": "AC_1200013_6", "state": "AC" }, "geometry": { "type": "Point", "coordinates": [ -66.991461785075757, -10.043170569107144 ] } },
{ "type": "Feature", "properties": { "n_cattle": 1.0, "n_cattle_sd": 0.0, "Longitude": -66.991461785075757, "Latitude": -10.048874717321429, "img_date": "7/11/19", "id_bbox": "AC_1200013_6", "state": "AC" }, "geometry": { "type": "Point", "coordinates": [ -66.991461785075757, -10.048874717321429 ] } },
{ "type": "Feature", "properties": { "n_cattle": 6.0, "n_cattle_sd": 0.0, "Longitude": -66.990303395833337, "Latitude": -9.9884107462500005, "img_date": "7/11/19", "id_bbox": "AC_1200013_6", "state": "AC" }, "geometry": { "type": "Point", "coordinates": [ -66.990303395833337, -9.988410746250002 ] } },
{ "type": "Feature", "properties": { "n_cattle": 21.0, "n_cattle_sd": 0.632, "Longitude": -66.990303395833337, "Latitude": -9.9918332351785715, "img_date": "7/11/19", "id_bbox": "AC_1200013_6", "state": "AC" }, "geometry": { "type": "Point", "coordinates": [ -66.990303395833337, -9.991833235178571 ] } },
{ "type": "Feature", "properties": { "n_cattle": 8.0, "n_cattle_sd": 0.49, "Longitude": -66.990303395833337, "Latitude": -9.9929740648214285, "img_date": "7/11/19", "id_bbox": "AC_1200013_6", "state": "AC" }, "geometry": { "type": "Point", "coordinates": [ -66.990303395833337, -9.99297406482143 ] } },
{ "type": "Feature", "properties": { "n_cattle": 2.0, "n_cattle_sd": 0.49, "Longitude": -66.990303395833337, "Latitude": -9.9986782130357152, "img_date": "7/11/19", "id_bbox": "AC_1200013_6", "state": "AC" }, "geometry": { "type": "Point", "coordinates": [ -66.990303395833337, -9.998678213035715 ] } },
{ "type": "Feature", "properties": { "n_cattle": 1.0, "n_cattle_sd": 0.49, "Longitude": -66.990303395833337, "Latitude": -10.00438236125, "img_date": "7/11/19", "id_bbox": "AC_1200013_6", "state": "AC" }, "geometry": { "type": "Point", "coordinates": [ -66.990303395833337, -10.004382361250002 ] } },
{ "type": "Feature", "properties": { "n_cattle": 2.0, "n_cattle_sd": 0.49, "Longitude": -66.989145006590917, "Latitude": -9.9724391312500007, "img_date": "7/11/19", "id_bbox": "AC_1200013_6", "state": "AC" }, "geometry": { "type": "Point", "coordinates": [ -66.989145006590917, -9.972439131250001 ] } },
{ "type": "Feature", "properties": { "n_cattle": 2.0, "n_cattle_sd": 0.632, "Longitude": -66.989145006590917, "Latitude": -9.9872699166071435, "img_date": "7/11/19", "id_bbox": "AC_1200013_6", "state": "AC" }, "geometry": { "type": "Point", "coordinates": [ -66.989145006590917, -9.987269916607142 ] } },
{ "type": "Feature", "properties": { "n_cattle": 2.0, "n_cattle_sd": 0.0, "Longitude": -66.989145006590917, "Latitude": -9.9884107462500005, "img_date": "7/11/19", "id_bbox": "AC_1200013_6", "state": "AC" }, "geometry": { "type": "Point", "coordinates": [ -66.989145006590917, -9.988410746250002 ] } },
{ "type": "Feature", "properties": { "n_cattle": 1.0, "n_cattle_sd": 0.0, "Longitude": -66.989145006590917, "Latitude": -9.9963965537500012, "img_date": "7/11/19", "id_bbox": "AC_1200013_6", "state": "AC" }, "geometry": { "type": "Point", "coordinates": [ -66.989145006590917, -9.996396553750001 ] } },
{ "type": "Feature", "properties": { "n_cattle": 1.0, "n_cattle_sd": 0.0, "Longitude": -66.989145006590917, "Latitude": -9.9998190426785722, "img_date": "7/11/19", "id_bbox": "AC_1200013_6", "state": "AC" }, "geometry": { "type": "Point", "coordinates": [ -66.989145006590917, -9.99981904267857 ] } },
{ "type": "Feature", "properties": { "n_cattle": 3.0, "n_cattle_sd": 1.02, "Longitude": -66.987986617348483, "Latitude": -9.9610308348214289, "img_date": "7/11/19", "id_bbox": "AC_1200013_6", "state": "AC" }, "geometry": { "type": "Point", "coordinates": [ -66.987986617348483, -9.961030834821431 ] } },
{ "type": "Feature", "properties": { "n_cattle": 1.0, "n_cattle_sd": 0.632, "Longitude": -66.987986617348483, "Latitude": -9.9906924055357145, "img_date": "7/11/19", "id_bbox": "AC_1200013_6", "state": "AC" }, "geometry": { "type": "Point", "coordinates": [ -66.987986617348483, -9.990692405535714 ] } },
{ "type": "Feature", "properties": { "n_cattle": 2.0, "n_cattle_sd": 0.49, "Longitude": -66.987986617348483, "Latitude": -10.026058124464287, "img_date": "7/11/19", "id_bbox": "AC_1200013_6", "state": "AC" }, "geometry": { "type": "Point", "coordinates": [ -66.987986617348483, -10.026058124464287 ] } },
{ "type": "Feature", "properties": { "n_cattle": 1.0, "n_cattle_sd": 0.0, "Longitude": -66.987986617348483, "Latitude": -10.043170569107144, "img_date": "7/11/19", "id_bbox": "AC_1200013_6", "state": "AC" }, "geometry": { "type": "Point", "coordinates": [ -66.987986617348483, -10.043170569107144 ] } },
{ "type": "Feature", "properties": { "n_cattle": 14.0, "n_cattle_sd": 0.98, "Longitude": -66.987986617348483, "Latitude": -10.045452228392858, "img_date": "7/11/19", "id_bbox": "AC_1200013_6", "state": "AC" }, "geometry": { "type": "Point", "coordinates": [ -66.987986617348483, -10.045452228392858 ] } },
{ "type": "Feature", "properties": { "n_cattle": 10.0, "n_cattle_sd": 0.49, "Longitude": -66.987986617348483, "Latitude": -10.046593058035715, "img_date": "7/11/19", "id_bbox": "AC_1200013_6", "state": "AC" }, "geometry": { "type": "Point", "coordinates": [ -66.987986617348483, -10.046593058035715 ] } },
{ "type": "Feature", "properties": { "n_cattle": 1.0, "n_cattle_sd": 0.49, "Longitude": -66.986828228106063, "Latitude": -9.9655941533928569, "img_date": "7/11/19", "id_bbox": "AC_1200013_6", "state": "AC" }, "geometry": { "type": "Point", "coordinates": [ -66.986828228106063, -9.965594153392859 ] } },
{ "type": "Feature", "properties": { "n_cattle": 1.0, "n_cattle_sd": 0.0, "Longitude": -66.986828228106063, "Latitude": -9.9952557241071425, "img_date": "7/11/19", "id_bbox": "AC_1200013_6", "state": "AC" }, "geometry": { "type": "Point", "coordinates": [ -66.986828228106063, -9.995255724107142 ] } },
{ "type": "Feature", "properties": { "n_cattle": 1.0, "n_cattle_sd": 0.4, "Longitude": -66.986828228106063, "Latitude": -9.9998190426785722, "img_date": "7/11/19", "id_bbox": "AC_1200013_6", "state": "AC" }, "geometry": { "type": "Point", "coordinates": [ -66.986828228106063, -9.999819042678574 ] } },
{ "type": "Feature", "properties": { "n_cattle": 1.0, "n_cattle_sd": 0.0, "Longitude": -66.986828228106063, "Latitude": -10.032903102321429, "img_date": "7/11/19", "id_bbox": "AC_1200013_6", "state": "AC" }, "geometry": { "type": "Point", "coordinates": [ -66.986828228106063, -10.032903102321429 ] } },
{ "type": "Feature", "properties": { "n_cattle": 1.0, "n_cattle_sd": 0.0, "Longitude": -66.986828228106063, "Latitude": -10.043170569107144, "img_date": "7/11/19", "id_bbox": "AC_1200013_6", "state": "AC" }, "geometry": { "type": "Point", "coordinates": [ -66.986828228106063, -10.043170569107144 ] } },
{ "type": "Feature", "properties": { "n_cattle": 3.0, "n_cattle_sd": 0.49, "Longitude": -66.986828228106063, "Latitude": -10.045452228392858, "img_date": "7/11/19", "id_bbox": "AC_1200013_6", "state": "AC" }, "geometry": { "type": "Point", "coordinates": [ -66.986828228106063, -10.045452228392858 ] } },
{ "type": "Feature", "properties": { "n_cattle": 5.0, "n_cattle_sd": 0.0, "Longitude": -66.986828228106063, "Latitude": -10.046593058035715, "img_date": "7/11/19", "id_bbox": "AC_1200013_6", "state": "AC" }, "geometry": { "type": "Point", "coordinates": [ -66.986828228106063, -10.046593058035715 ] } },
{ "type": "Feature", "properties": { "n_cattle": 1.0, "n_cattle_sd": 0.4, "Longitude": -66.985669838863643, "Latitude": -9.9724391312500007, "img_date": "7/11/19", "id_bbox": "AC_1200013_6", "state": "AC" }, "geometry": { "type": "Point", "coordinates": [ -66.985669838863643, -9.972439131250001 ] } },
{ "type": "Feature", "properties": { "n_cattle": 1.0, "n_cattle_sd": 0.49, "Longitude": -66.985669838863643, "Latitude": -9.9998190426785722, "img_date": "7/11/19", "id_bbox": "AC_1200013_6", "state": "AC" }, "geometry": { "type": "Point", "coordinates": [ -66.985669838863643, -9.99981904267857 ] } },
{ "type": "Feature", "properties": { "n_cattle": 1.0, "n_cattle_sd": 0.49, "Longitude": -66.985669838863643, "Latitude": -10.006664020535714, "img_date": "7/11/19", "id_bbox": "AC_1200013_6", "state": "AC" }, "geometry": { "type": "Point", "coordinates": [ -66.985669838863643, -10.006664020535712 ] } },
{ "type": "Feature", "properties": { "n_cattle": 26.0, "n_cattle_sd": 1.02, "Longitude": -66.985669838863643, "Latitude": -10.032903102321429, "img_date": "7/11/19", "id_bbox": "AC_1200013_6", "state": "AC" }, "geometry": { "type": "Point", "coordinates": [ -66.985669838863643, -10.032903102321429 ] } },
{ "type": "Feature", "properties": { "n_cattle": 3.0, "n_cattle_sd": 1.166, "Longitude": -66.985669838863643, "Latitude": -10.043170569107144, "img_date": "7/11/19", "id_bbox": "AC_1200013_6", "state": "AC" }, "geometry": { "type": "Point", "coordinates": [ -66.985669838863643, -10.043170569107142 ] } },
{ "type": "Feature", "properties": { "n_cattle": 1.0, "n_cattle_sd": 0.0, "Longitude": -66.984511449621209, "Latitude": -10.000959872321429, "img_date": "7/11/19", "id_bbox": "AC_1200013_6", "state": "AC" }, "geometry": { "type": "Point", "coordinates": [ -66.984511449621209, -10.000959872321429 ] } },
{ "type": "Feature", "properties": { "n_cattle": 1.0, "n_cattle_sd": 0.4, "Longitude": -66.984511449621209, "Latitude": -10.006664020535714, "img_date": "7/11/19", "id_bbox": "AC_1200013_6", "state": "AC" }, "geometry": { "type": "Point", "coordinates": [ -66.984511449621209, -10.006664020535714 ] } },
{ "type": "Feature", "properties": { "n_cattle": 1.0, "n_cattle_sd": 0.49, "Longitude": -66.984511449621209, "Latitude": -10.015790657678572, "img_date": "7/11/19", "id_bbox": "AC_1200013_6", "state": "AC" }, "geometry": { "type": "Point", "coordinates": [ -66.984511449621209, -10.01579065767857 ] } },
{ "type": "Feature", "properties": { "n_cattle": 1.0, "n_cattle_sd": 0.49, "Longitude": -66.983353060378789, "Latitude": -9.9963965537500012, "img_date": "7/11/19", "id_bbox": "AC_1200013_6", "state": "AC" }, "geometry": { "type": "Point", "coordinates": [ -66.983353060378789, -9.996396553750001 ] } },
{ "type": "Feature", "properties": { "n_cattle": 1.0, "n_cattle_sd": 0.4, "Longitude": -66.983353060378789, "Latitude": -9.9975373833928582, "img_date": "7/11/19", "id_bbox": "AC_1200013_6", "state": "AC" }, "geometry": { "type": "Point", "coordinates": [ -66.983353060378789, -9.997537383392856 ] } },
{ "type": "Feature", "properties": { "n_cattle": 3.0, "n_cattle_sd": 0.4, "Longitude": -66.983353060378789, "Latitude": -9.9986782130357152, "img_date": "7/11/19", "id_bbox": "AC_1200013_6", "state": "AC" }, "geometry": { "type": "Point", "coordinates": [ -66.983353060378789, -9.998678213035715 ] } },
{ "type": "Feature", "properties": { "n_cattle": 1.0, "n_cattle_sd": 0.0, "Longitude": -66.983353060378789, "Latitude": -10.000959872321429, "img_date": "7/11/19", "id_bbox": "AC_1200013_6", "state": "AC" }, "geometry": { "type": "Point", "coordinates": [ -66.983353060378789, -10.000959872321429 ] } },
{ "type": "Feature", "properties": { "n_cattle": 6.0, "n_cattle_sd": 0.894, "Longitude": -66.983353060378789, "Latitude": -10.012368168750001, "img_date": "7/11/19", "id_bbox": "AC_1200013_6", "state": "AC" }, "geometry": { "type": "Point", "coordinates": [ -66.983353060378789, -10.012368168750003 ] } },
{ "type": "Feature", "properties": { "n_cattle": 3.0, "n_cattle_sd": 0.632, "Longitude": -66.983353060378789, "Latitude": -10.018072316964286, "img_date": "7/11/19", "id_bbox": "AC_1200013_6", "state": "AC" }, "geometry": { "type": "Point", "coordinates": [ -66.983353060378789, -10.018072316964286 ] } },
{ "type": "Feature", "properties": { "n_cattle": 1.0, "n_cattle_sd": 0.49, "Longitude": -66.983353060378789, "Latitude": -10.037466420892859, "img_date": "7/11/19", "id_bbox": "AC_1200013_6", "state": "AC" }, "geometry": { "type": "Point", "coordinates": [ -66.983353060378789, -10.037466420892859 ] } },
{ "type": "Feature", "properties": { "n_cattle": 2.0, "n_cattle_sd": 0.49, "Longitude": -66.982194671136369, "Latitude": -9.9781432794642857, "img_date": "7/11/19", "id_bbox": "AC_1200013_6", "state": "AC" }, "geometry": { "type": "Point", "coordinates": [ -66.982194671136369, -9.978143279464287 ] } },
{ "type": "Feature", "properties": { "n_cattle": 2.0, "n_cattle_sd": 0.49, "Longitude": -66.982194671136369, "Latitude": -9.9941148944642855, "img_date": "7/11/19", "id_bbox": "AC_1200013_6", "state": "AC" }, "geometry": { "type": "Point", "coordinates": [ -66.982194671136369, -9.994114894464285 ] } },
{ "type": "Feature", "properties": { "n_cattle": 2.0, "n_cattle_sd": 0.0, "Longitude": -66.982194671136369, "Latitude": -9.9963965537500012, "img_date": "7/11/19", "id_bbox": "AC_1200013_6", "state": "AC" }, "geometry": { "type": "Point", "coordinates": [ -66.982194671136369, -9.996396553750001 ] } },
{ "type": "Feature", "properties": { "n_cattle": 1.0, "n_cattle_sd": 0.0, "Longitude": -66.982194671136369, "Latitude": -9.9986782130357152, "img_date": "7/11/19", "id_bbox": "AC_1200013_6", "state": "AC" }, "geometry": { "type": "Point", "coordinates": [ -66.982194671136369, -9.998678213035715 ] } },
{ "type": "Feature", "properties": { "n_cattle": 21.0, "n_cattle_sd": 1.939, "Longitude": -66.982194671136369, "Latitude": -10.012368168750001, "img_date": "7/11/19", "id_bbox": "AC_1200013_6", "state": "AC" }, "geometry": { "type": "Point", "coordinates": [ -66.982194671136369, -10.012368168750003 ] } },
{ "type": "Feature", "properties": { "n_cattle": 1.0, "n_cattle_sd": 0.632, "Longitude": -66.982194671136369, "Latitude": -10.042029739464287, "img_date": "7/11/19", "id_bbox": "AC_1200013_6", "state": "AC" }, "geometry": { "type": "Point", "coordinates": [ -66.982194671136369, -10.042029739464287 ] } },
{ "type": "Feature", "properties": { "n_cattle": 1.0, "n_cattle_sd": 0.0, "Longitude": -66.981036281893935, "Latitude": -9.9781432794642857, "img_date": "7/11/19", "id_bbox": "AC_1200013_6", "state": "AC" }, "geometry": { "type": "Point", "coordinates": [ -66.981036281893935, -9.978143279464287 ] } },
{ "type": "Feature", "properties": { "n_cattle": 1.0, "n_cattle_sd": 0.0, "Longitude": -66.981036281893935, "Latitude": -9.9929740648214285, "img_date": "7/11/19", "id_bbox": "AC_1200013_6", "state": "AC" }, "geometry": { "type": "Point", "coordinates": [ -66.981036281893935, -9.99297406482143 ] } },
{ "type": "Feature", "properties": { "n_cattle": 1.0, "n_cattle_sd": 0.4, "Longitude": -66.981036281893935, "Latitude": -10.029480613392858, "img_date": "7/11/19", "id_bbox": "AC_1200013_6", "state": "AC" }, "geometry": { "type": "Point", "coordinates": [ -66.981036281893935, -10.029480613392858 ] } },
{ "type": "Feature", "properties": { "n_cattle": 1.0, "n_cattle_sd": 0.4, "Longitude": -66.981036281893935, "Latitude": -10.034043931964286, "img_date": "7/11/19", "id_bbox": "AC_1200013_6", "state": "AC" }, "geometry": { "type": "Point", "coordinates": [ -66.981036281893935, -10.034043931964286 ] } },
{ "type": "Feature", "properties": { "n_cattle": 1.0, "n_cattle_sd": 0.0, "Longitude": -66.981036281893935, "Latitude": -10.036325591250002, "img_date": "7/11/19", "id_bbox": "AC_1200013_6", "state": "AC" }, "geometry": { "type": "Point", "coordinates": [ -66.981036281893935, -10.036325591250002 ] } },
{ "type": "Feature", "properties": { "n_cattle": 2.0, "n_cattle_sd": 0.4, "Longitude": -66.979877892651515, "Latitude": -9.9770024498214287, "img_date": "7/11/19", "id_bbox": "AC_1200013_6", "state": "AC" }, "geometry": { "type": "Point", "coordinates": [ -66.979877892651515, -9.977002449821429 ] } },
{ "type": "Feature", "properties": { "n_cattle": 2.0, "n_cattle_sd": 0.49, "Longitude": -66.979877892651515, "Latitude": -9.9838474276785725, "img_date": "7/11/19", "id_bbox": "AC_1200013_6", "state": "AC" }, "geometry": { "type": "Point", "coordinates": [ -66.979877892651515, -9.983847427678572 ] } },
{ "type": "Feature", "properties": { "n_cattle": 1.0, "n_cattle_sd": 0.0, "Longitude": -66.979877892651515, "Latitude": -9.9918332351785715, "img_date": "7/11/19", "id_bbox": "AC_1200013_6", "state": "AC" }, "geometry": { "type": "Point", "coordinates": [ -66.979877892651515, -9.991833235178571 ] } },
{ "type": "Feature", "properties": { "n_cattle": 1.0, "n_cattle_sd": 0.0, "Longitude": -66.979877892651515, "Latitude": -9.9929740648214285, "img_date": "7/11/19", "id_bbox": "AC_1200013_6", "state": "AC" }, "geometry": { "type": "Point", "coordinates": [ -66.979877892651515, -9.99297406482143 ] } },
{ "type": "Feature", "properties": { "n_cattle": 1.0, "n_cattle_sd": 0.49, "Longitude": -66.979877892651515, "Latitude": -9.9986782130357152, "img_date": "7/11/19", "id_bbox": "AC_1200013_6", "state": "AC" }, "geometry": { "type": "Point", "coordinates": [ -66.979877892651515, -9.998678213035717 ] } },
{ "type": "Feature", "properties": { "n_cattle": 1.0, "n_cattle_sd": 0.49, "Longitude": -66.979877892651515, "Latitude": -10.003241531607143, "img_date": "7/11/19", "id_bbox": "AC_1200013_6", "state": "AC" }, "geometry": { "type": "Point", "coordinates": [ -66.979877892651515, -10.003241531607145 ] } },
{ "type": "Feature", "properties": { "n_cattle": 3.0, "n_cattle_sd": 0.0, "Longitude": -66.979877892651515, "Latitude": -10.012368168750001, "img_date": "7/11/19", "id_bbox": "AC_1200013_6", "state": "AC" }, "geometry": { "type": "Point", "coordinates": [ -66.979877892651515, -10.012368168750003 ] } },
{ "type": "Feature", "properties": { "n_cattle": 4.0, "n_cattle_sd": 0.49, "Longitude": -66.979877892651515, "Latitude": -10.013508998392858, "img_date": "7/11/19", "id_bbox": "AC_1200013_6", "state": "AC" }, "geometry": { "type": "Point", "coordinates": [ -66.979877892651515, -10.013508998392858 ] } },
{ "type": "Feature", "properties": { "n_cattle": 1.0, "n_cattle_sd": 0.49, "Longitude": -66.979877892651515, "Latitude": -10.027198954107144, "img_date": "7/11/19", "id_bbox": "AC_1200013_6", "state": "AC" }, "geometry": { "type": "Point", "coordinates": [ -66.979877892651515, -10.027198954107146 ] } },
[truncated: 28,673,331 more chars]
