# Supplementary material for: Spatial patterns of cattle densities across the Brazilian Amazon revealed by very high-resolution satellite imagery
Source: Commun Sustain. 2026 Jun 16;1(1):98. doi: 10.1038/s44458-026-00082-2 (PMC13271885; doi:10.1038/s44458-026-00082-2)
Supplement: Supplementary file 6 — Supplementary Data S3 [file 44458_2026_82_MOESM6_ESM.zip › Supplementary Data S3/Readme.txt]

This dataset contains georeferenced cattle density estimates derived from very high-resolution (VHR) satellite imagery across selected regions of the Brazilian Amazon. The data represent model-based predictions of cattle counts and associated uncertainty at the level of image tiles.
Each feature represents the center point of an image tile (~120 m × 120 m) for which cattle density was estimated using a deep learning–based density estimation model.
Related publication: Hodel et al. (2026). Spatial patterns of cattle densities across the Brazilian Amazon revealed by very high-resolution satellite imagery.


All spatial data are provided in the WGS84 coordinate reference system (CRS84 / EPSG:4326).

Feature Attributes:
•	n_cattle: Estimated number of cattle within the image tile (mean prediction from ensemble model - unscaled).
•	n_cattle_sd: Standard deviation of the cattle estimate across the ensemble model, representing prediction uncertainty.
•	Longitude: Longitude of the tile center (decimal degrees).
•	Latitude: Latitude of the tile center (decimal degrees).
•	img_date: Acquisition date of the satellite image (format: M/D/YY).
•	id_bbox: Identifier of the image patch (bounding box) from which the tile was derived.
•	state: Brazilian state abbreviation (e.g., AC = Acre, AM = Amazonas, PA = Pará, RO = Rondônia)
